# Supplementary material for: Transcriptome Level Analysis of Genes of Exogenous Ethylene Applied under Phosphorus Stress in Chinese Fir
Source: Plants (Basel). 2022 Aug 4;11(15):2036. doi: 10.3390/plants11152036 (PMC9370400; doi:10.3390/plants11152036)
Supplement: Supplementary file 1 [file plants-11-02036-s001.zip]

Archive with 8 entries (8 files):
- Table S1.xls
- Table S2.xls
- Table S3.xls
- Table S4.xls
- Table S5.xls
- Table S6.xlsx
- Table S7.xlsx
- Table S8.xlsx
