# Supplementary material for: Transcriptome Level Analysis of Genes of Exogenous Ethylene Applied under Phosphorus Stress in Chinese Fir
Source: Plants (Basel). 2022 Aug 4;11(15):2036. doi: 10.3390/plants11152036 (PMC9370400; doi:10.3390/plants11152036)
Supplement: Supplementary file 1 [file plants-11-02036-s001.zip › Table S1.xls]

## Sheet: Cl_RSL.anno
Table S1. Annotation of full-length Unigenes.
Database	Annotation number	Percentage
NR	21356	96.01
SwissProt	18729	84.2
KEGG	21032	94.56
KOG	13589	61.09
GO	16348	73.5
NT	13580	61.05
Pfam	16348	73.5
At least one Database	21637	97.28
All Databases	8052	36.2
