# Supplementary material for: Transcriptome Level Analysis of Genes of Exogenous Ethylene Applied under Phosphorus Stress in Chinese Fir
Source: Plants (Basel). 2022 Aug 4;11(15):2036. doi: 10.3390/plants11152036 (PMC9370400; doi:10.3390/plants11152036)
Supplement: Supplementary file 1 [file plants-11-02036-s001.zip › Table S2.xls]

## Sheet: All TFs 
Table S2. Statistics of transcription factors from the full-length transcriptome.
Transcription factor	Number
C2H2	92
bHLH	80
C3H	72
Trihelix	71
bZIP	67
mTERF	63
WRKY	60
AP2/ERF-ERF	57
GARP-G2-like	48
Others	48
MYB	47
NAC	46
GRAS	43
MYB-related	39
TRAF	39
PHD	36
HB-HD-ZIP	35
SET	34
GNAT	32
Tify	26
HB-KNOX	22
C2C2-Dof	22
HSF	21
C2C2-GATA	20
NF-YA	20
SNF2	20
LOB	20
AUX/IAA	20
