# Supplementary material for: Transcriptome Level Analysis of Genes of Exogenous Ethylene Applied under Phosphorus Stress in Chinese Fir
Source: Plants (Basel). 2022 Aug 4;11(15):2036. doi: 10.3390/plants11152036 (PMC9370400; doi:10.3390/plants11152036)
Supplement: Supplementary file 1 [file plants-11-02036-s001.zip › Table S3.xls]

## Sheet: Quality
Table S3. UMI RNA-seq quality of sequencing data.
Sample	Library	Raw reads	Clean reads	UMI reads	Raw bases	Clean bases	Q20(%)	Q30(%)	GC(%)	Error rate	UMI deduped(%)
CKP_1	FUMR220090258-1a	29384398	29075791	28265840	8.82G	8.72G	97.27	92.22	46.72	0.03	17.19
CKP_2	FUMR220090259-1a	41195007	40707792	39158585	12.36G	12.21G	96.43	90.47	46.23	0.03	15.24
CKP_3	FUMR220090260-1a	34956169	34668872	33242722	10.49G	10.4G	96.46	90.39	44.1	0.03	17.88
CKP_4	FUMR220090261-1a	36747689	36342563	34959217	11.02G	10.9G	96.7	90.96	46.01	0.03	19.59
NP_1	FUMR220090262-1a	34623764	34233425	32835707	10.39G	10.27G	96.68	90.81	46.3	0.03	19.51
NP_2	FUMR220090263-1a	34265054	33815857	32469200	10.28G	10.14G	96.6	90.82	49.23	0.03	19.79
NP_3	FUMR220090264-1a	32766005	32394246	31209790	9.83G	9.72G	96.84	91.19	47.01	0.03	16.88
NP_4	FUMR220090265-1a	32086744	31849059	30472749	9.63G	9.55G	96.22	89.83	45.55	0.03	14.76
CKP_ETH_1	FUMR220090266-1a	46631593	46076154	44228187	13.99G	13.82G	97.16	92.21	47.52	0.03	20.39
CKP_ETH_2	FUMR220090267-1a	35917946	35603473	34235327	10.78G	10.68G	96.75	91.07	46.71	0.03	10.71
CKP_ETH_3	FUMR220090268-1a	30594785	30356054	29394851	9.18G	9.11G	97.04	91.71	45.86	0.03	13.03
CKP_ETH_4	FUMR220090269-1a	36477826	36044199	34479286	10.94G	10.81G	96.7	90.85	44.67	0.03	14.33
NP_ETH_1	FUMR220090270-1a	30689865	30387032	28864116	9.21G	9.12G	96.05	89.71	46.97	0.03	16.05
NP_ETH_2	FUMR220090271-1a	39477668	38705825	37401928	11.84G	11.61G	97.21	91.93	44.22	0.03	17.15
NP_ETH_3	FUMR220090272-1a	31160278	30118003	28926590	9.35G	9.04G	96.83	91.37	49.44	0.03	20.41
NP_ETH_4	FUMR220090273-1a	36284906	35529189	34252406	10.89G	10.66G	96.94	91.51	47.79	0.03	18.29
CKP_Co_1	FUMR220090274-1a	33488208	33184770	31927806	10.05G	9.96G	96.77	91.13	46.75	0.03	16.38
CKP_Co_2	FUMR220090275-1a	31946661	31449713	30488335	9.58G	9.43G	97.39	92.59	48.57	0.03	28.88
CKP_Co_3	FUMR220090276-1a	36104320	35756102	34332862	10.83G	10.73G	96.65	90.8	47.24	0.03	10.27
CKP_Co_4	FUMR220090277-1a	31397608	31195187	30322196	9.42G	9.36G	97.57	92.72	44.72	0.03	10.13
NP_Co_1	FUMR220090278-1a	30793083	30586685	29762808	9.24G	9.18G	97.51	92.57	43.99	0.03	13.23
NP_Co_2	FUMR220090279-1a	29602930	29189978	28308946	8.88G	8.76G	97.41	92.49	46.44	0.03	21.77
NP_Co_3	FUMR220090280-1a	31601723	31412691	30440421	9.48G	9.42G	97.32	92.23	45.62	0.03	13.32
NP_Co_4	FUMR220090281-1a	28942278	28731338	27831277	8.68G	8.62G	97.24	92.19	46.55	0.03	13.22
