# Supplementary material for: Transcriptome Level Analysis of Genes of Exogenous Ethylene Applied under Phosphorus Stress in Chinese Fir
Source: Plants (Basel). 2022 Aug 4;11(15):2036. doi: 10.3390/plants11152036 (PMC9370400; doi:10.3390/plants11152036)
Supplement: Supplementary file 1 [file plants-11-02036-s001.zip › Table S4.xls]

## Sheet: TFs from P add ethylene DEGs
Table S4. TFs of DEGs under P treatment with Ethephon or CoCl2.
Delete duplicate and summarize gene name	NPvsCKP log2FoldChange	NP_ETHvsCKP log2FoldChange	NP_CovsCKP log2FoldChange	TF family	TF type	Number	Swissprot description
transcript_HQ_Cl_RSL_transcript41045/f3p0/1533	-3.4369	-0.37447		AP2/ERF-AP2	TF	2	{sp|Q6X5Y6|WRI1_ARATH; Ethylene-responsive transcription factor WRI1 OS=Arabidopsis thaliana GN=WRI1 PE=2 SV=1}
transcript_HQ_Cl_RSL_transcript7294/f2p0/2791	-Inf	-Inf		AP2/ERF-AP2	TF		{sp|Q38914|ANT_ARATH; AP2-like ethylene-responsive transcription factor ANT OS=Arabidopsis thaliana GN=ANT PE=1 SV=2}
transcript_HQ_Cl_RSL_transcript52506/f3p0/901	-7.7273			AP2/ERF-ERF	TF	4	{sp|Q39127|TINY_ARATH; Ethylene-responsive transcription factor TINY OS=Arabidopsis thaliana GN=TINY PE=2 SV=1}
transcript_HQ_Cl_RSL_transcript14311/f3p0/2353	1.9493			AP2/ERF-ERF	TF		{sp|Q6J9S1|RA211_ARATH; Ethylene-responsive transcription factor RAP2-11 OS=Arabidopsis thaliana GN=RAP2-11 PE=2 SV=1}
transcript_HQ_Cl_RSL_transcript31085/f2p0/1829		-2.9812		AP2/ERF-ERF	TF		{sp|Q9LYU3|EF113_ARATH; Ethylene-responsive transcription factor ERF113 OS=Arabidopsis thaliana GN=ERF113 PE=2 SV=1}
transcript_HQ_Cl_RSL_transcript35506/f2p0/1681		-2.3929		AP2/ERF-ERF	TF		{sp|Q70II3|EF110_ARATH; Ethylene-responsive transcription factor ERF110 OS=Arabidopsis thaliana GN=ERF110 PE=2 SV=2}
transcript_HQ_Cl_RSL_transcript48945/f10p0/1145	-3.6723			BES1	TF	2	{sp|O49404|BEH3_ARATH; BES1/BZR1 homolog protein 3 OS=Arabidopsis thaliana GN=BEH3 PE=1 SV=1}
transcript_HQ_Cl_RSL_transcript38243/f2p0/1596	-2.4776			BES1	TF		{sp|Q9ZV88|BEH4_ARATH; BES1/BZR1 homolog protein 4 OS=Arabidopsis thaliana GN=BEH4 PE=1 SV=1}
transcript_HQ_Cl_RSL_transcript50749/f3p0/1086	-3.6748	-2.1073		bHLH	TF	5	{NA}
transcript_HQ_Cl_RSL_transcript29112/f3p0/1843	-2.4355			bHLH	TF		{NA}
transcript_HQ_Cl_RSL_transcript31504/f2p0/1788		Inf		bHLH	TF		{NA}
transcript_HQ_Cl_RSL_transcript25572/f2p0/1838		-4.3299		bHLH	TF		{sp|Q9FXA3|BH095_ARATH; Transcription factor bHLH95 OS=Arabidopsis thaliana GN=BHLH95 PE=2 SV=2}
transcript_HQ_Cl_RSL_transcript49462/f3p0/1173		-2.0093		bHLH	TF		{sp|B8APB5|ILI6_ORYSI; Transcription factor ILI6 OS=Oryza sativa subsp. indica GN=ILI6 PE=3 SV=1}
transcript_HQ_Cl_RSL_transcript44377/f2p0/1399		Inf		bZIP	TF	1	{sp|P22697|CYS3_NEUCR; Regulatory protein cys-3 OS=Neurospora crassa (strain ATCC 24698 / 74-OR23-1A / CBS 708.71 / DSM 1257 / FGSC 987) GN=cys-3 PE=1 SV=1}
transcript_HQ_Cl_RSL_transcript13039/f3p0/2401	4.2515		3.2769	C2C2-CO-like	TF	5	{sp|O22800|COL14_ARATH; Zinc finger protein CONSTANS-LIKE 14 OS=Arabidopsis thaliana GN=COL14 PE=2 SV=2}
transcript_HQ_Cl_RSL_transcript43800/f3p0/1416		-Inf		C2C2-CO-like	TF		{sp|Q8RWD0|COL16_ARATH; Zinc finger protein CONSTANS-LIKE 16 OS=Arabidopsis thaliana GN=COL16 PE=2 SV=2}
transcript_HQ_Cl_RSL_transcript39096/f2p0/1577			3.1386	C2C2-Dof	TF		{sp|Q8W1E3|CDF1_ARATH; Cyclic dof factor 1 OS=Arabidopsis thaliana GN=CDF1 PE=1 SV=2}
transcript_HQ_Cl_RSL_transcript18470/f2p0/2182		Inf		C2C2-GATA	TF		{sp|Q10134|FEP1_SCHPO; Iron-sensing transcription factor 1 OS=Schizosaccharomyces pombe (strain 972 / ATCC 24843) GN=fep1 PE=1 SV=1}
transcript_HQ_Cl_RSL_transcript40390/f2p0/1545			2.6069	C2C2-GATA	TF		{sp|Q5HZ36|GAT21_ARATH; GATA transcription factor 21 OS=Arabidopsis thaliana GN=GATA21 PE=1 SV=2}
transcript_HQ_Cl_RSL_transcript4061/f10p0/3121	4.7715			C2H2	TF	3	{sp|Q9Y815|RSV2_SCHPO; Zinc finger protein rsv2 OS=Schizosaccharomyces pombe (strain 972 / ATCC 24843) GN=rsv2 PE=4 SV=1}
transcript_HQ_Cl_RSL_transcript41697/f2p0/1487		Inf		C2H2	TF		{sp|G4N5Q2|CON7_MAGO7; C2H2 finger domain transcription factor CON7 OS=Magnaporthe oryzae (strain 70-15 / ATCC MYA-4617 / FGSC 8958) GN=CON7 PE=2 SV=2}
transcript_HQ_Cl_RSL_transcript29121/f4p0/1836		Inf		C2H2	TF		{sp|Q4WJ81|CRZA_ASPFU; C2H2 finger domain transcription factor crzA OS=Neosartorya fumigata (strain ATCC MYA-4609 / Af293 / CBS 101355 / FGSC A1100) GN=crzA PE=1 SV=1}
transcript_HQ_Cl_RSL_transcript25839/f6p0/1867	-1.7513			C3H	TF	4	{sp|Q9FNG6|C3H51_ARATH; Zinc finger CCCH domain-containing protein 51 OS=Arabidopsis thaliana GN=At5g06420 PE=2 SV=1}
transcript_HQ_Cl_RSL_transcript40125/f2p0/1548		1.1427		C3H	TF		{sp|Q7XPK1|C3H31_ORYSJ; Zinc finger CCCH domain-containing protein 31 OS=Oryza sativa subsp. japonica GN=Os04g0665700 PE=2 SV=1}
transcript_HQ_Cl_RSL_transcript23568/f2p0/2017		0.92814		C3H	TF		{sp|Q9SWF9|ZFNL_PEA; Zinc finger CCCH domain-containing protein ZFN-like OS=Pisum sativum PE=2 SV=1}
transcript_HQ_Cl_RSL_transcript16303/f2p0/2256		-Inf		C3H	TF		{sp|Q2R4J4|C3H63_ORYSJ; Zinc finger CCCH domain-containing protein 63 OS=Oryza sativa subsp. japonica GN=Os11g0472000 PE=2 SV=2}
transcript_HQ_Cl_RSL_transcript25541/f3p0/1960	3.7046			GARP-G2-like	TF	8	{sp|B8AEH1|ORR23_ORYSI; Two-component response regulator ORR23 OS=Oryza sativa subsp. indica GN=RR23 PE=3 SV=1}
transcript_HQ_Cl_RSL_transcript37526/f3p0/1622	-2.015			GARP-G2-like	TF		{sp|Q700D9|MYBF_ARATH; Putative Myb family transcription factor At1g14600 OS=Arabidopsis thaliana GN=At1g14600 PE=2 SV=2}
transcript_HQ_Cl_RSL_transcript33982/f2p0/1720	1.9981			GARP-G2-like	TF		{sp|Q9ZQ85|EFM_ARATH; Myb family transcription factor EFM OS=Arabidopsis thaliana GN=EFM PE=1 SV=2}
transcript_HQ_Cl_RSL_transcript14402/f2p0/2345		-4.32		GARP-G2-like	TF		{sp|Q9SJW0|PHL7_ARATH; Myb family transcription factor PHL7 OS=Arabidopsis thaliana GN=PHL7 PE=2 SV=1}
transcript_HQ_Cl_RSL_transcript24294/f2p0/1997		-2.5769		GARP-G2-like	TF		{sp|Q9SJW0|PHL7_ARATH; Myb family transcription factor PHL7 OS=Arabidopsis thaliana GN=PHL7 PE=2 SV=1}
transcript_HQ_Cl_RSL_transcript24685/f2p0/2007		-2.1287		GARP-G2-like	TF		{sp|Q9SJW0|PHL7_ARATH; Myb family transcription factor PHL7 OS=Arabidopsis thaliana GN=PHL7 PE=2 SV=1}
transcript_HQ_Cl_RSL_transcript14872/f2p0/2350		0.3095	0.99776	GARP-G2-like	TF		{sp|Q940D0|ARR1_ARATH; Two-component response regulator ARR1 OS=Arabidopsis thaliana GN=ARR1 PE=1 SV=2}
transcript_HQ_Cl_RSL_transcript31964/f2p0/1777		-Inf	-1.4275	GARP-G2-like	TF		{sp|B8AEH1|ORR23_ORYSI; Two-component response regulator ORR23 OS=Oryza sativa subsp. indica GN=RR23 PE=3 SV=1}
transcript_HQ_Cl_RSL_transcript14110/f3p0/2351		0.4755		GeBP	TF	1	{NA}
transcript_HQ_Cl_RSL_transcript51064/f2p0/1084	1.1362			GNAT	TR	1	{sp|Q5KQI6|SNAT1_ORYSJ; Serotonin N-acetyltransferase 1, chloroplastic OS=Oryza sativa subsp. japonica GN=SNAT1 PE=1 SV=1}
transcript_HQ_Cl_RSL_transcript14707/f2p0/2341	0.10512			GRAS	TF	4	{sp|Q8S4W7|GAI1_VITVI; DELLA protein GAI1 OS=Vitis vinifera GN=GAI1 PE=2 SV=1}
transcript_HQ_Cl_RSL_transcript7797/f3p0/2786	-Inf			GRAS	TF		{sp|Q9SDQ3|SCL1_ARATH; Scarecrow-like protein 1 OS=Arabidopsis thaliana GN=SCL1 PE=2 SV=1}
transcript_HQ_Cl_RSL_transcript12030/f2p0/2463		2.2436		GRAS	TF		{sp|Q9LPR8|SCL3_ARATH; Scarecrow-like protein 3 OS=Arabidopsis thaliana GN=SCL3 PE=2 SV=1}
transcript_HQ_Cl_RSL_transcript36862/f5p0/1635		-0.42402		GRAS	TF		{sp|Q8S4W7|GAI1_VITVI; DELLA protein GAI1 OS=Vitis vinifera GN=GAI1 PE=2 SV=1}
transcript_HQ_Cl_RSL_transcript1589/f2p0/3652		-1.1623		HB-BELL	TF	4	{sp|Q9SW80|BLH2_ARATH; BEL1-like homeodomain protein 2 OS=Arabidopsis thaliana GN=BLH2 PE=1 SV=3}
transcript_HQ_Cl_RSL_transcript3699/f4p0/3173		0.27102		HB-BELL	TF		{sp|Q9SW80|BLH2_ARATH; BEL1-like homeodomain protein 2 OS=Arabidopsis thaliana GN=BLH2 PE=1 SV=3}
transcript_HQ_Cl_RSL_transcript27213/f3p0/1912		0.37296		HB-HD-ZIP	TF		{sp|A2Z1U1|HOX11_ORYSI; Homeobox-leucine zipper protein HOX11 OS=Oryza sativa subsp. indica GN=HOX11 PE=2 SV=1}
transcript_HQ_Cl_RSL_transcript12197/f5p0/2406	2.0475			HB-KNOX	TF		{sp|O04136|KNAP3_MALDO; Homeobox protein knotted-1-like 3 OS=Malus domestica PE=2 SV=1}
transcript_HQ_Cl_RSL_transcript21102/f2p0/2101		3.3923		HSF	TF	1	{sp|P22335|HSF24_SOLPE; Heat shock factor protein HSF24 OS=Solanum peruvianum GN=HSF24 PE=2 SV=1}
transcript_HQ_Cl_RSL_transcript47123/f2p0/1289		-2.2873		MADS-MIKC	TF	3	{sp|Q9FVC1|SVP_ARATH; MADS-box protein SVP OS=Arabidopsis thaliana GN=SVP PE=1 SV=1}
transcript_HQ_Cl_RSL_transcript49157/f2p0/1191			Inf	MADS-MIKC	TF		{sp|Q9SZJ6|AGL21_ARATH; Agamous-like MADS-box protein AGL21 OS=Arabidopsis thaliana GN=AGL21 PE=1 SV=1}
transcript_HQ_Cl_RSL_transcript44931/f2p0/1378			Inf	MADS-M-type	TF		{sp|Q54TY7|SRFA_DICDI; Serum response factor homolog A OS=Dictyostelium discoideum GN=srfA PE=1 SV=1}
transcript_HQ_Cl_RSL_transcript31619/f3p0/1785	-2.624		1.7475	MYB	TF	8	{sp|Q8GWP0|MYB39_ARATH; Transcription factor MYB39 OS=Arabidopsis thaliana GN=MYB39 PE=2 SV=1}
transcript_HQ_Cl_RSL_transcript49943/f2p0/1147	-2.1601			MYB	TF		{sp|Q9FJ07|MY111_ARATH; Transcription factor MYB111 OS=Arabidopsis thaliana GN=MYB111 PE=1 SV=1}
transcript_HQ_Cl_RSL_transcript20516/f3p0/2110	-0.93574			MYB	TF		{sp|Q9FDW1|MYB44_ARATH; Transcription factor MYB44 OS=Arabidopsis thaliana GN=MYB44 PE=2 SV=1}
transcript_HQ_Cl_RSL_transcript44636/f8p0/1370		-2.6016		MYB	TF		{sp|Q9C9G7|MYB62_ARATH; Transcription factor MYB62 OS=Arabidopsis thaliana GN=MYB62 PE=2 SV=1}
transcript_HQ_Cl_RSL_transcript51679/f2p0/1021	2.8458			MYB-related	TF		{sp|P81391|MYB05_ANTMA; Myb-related protein 305 OS=Antirrhinum majus GN=MYB305 PE=2 SV=1}
transcript_HQ_Cl_RSL_transcript49878/f2p0/1162	1.5868			MYB-related	TF		{sp|Q4JL84|MYB59_ARATH; Transcription factor MYB59 OS=Arabidopsis thaliana GN=MYB59 PE=2 SV=2}
transcript_HQ_Cl_RSL_transcript5780/f2p0/2904		-2.8536		MYB-related	TF		{sp|Q6R0H1|LHY_ARATH; Protein LHY OS=Arabidopsis thaliana GN=LHY PE=1 SV=2}
transcript_HQ_Cl_RSL_transcript3441/f4p0/3206		-2.357		MYB-related	TF		{sp|Q6R0H1|LHY_ARATH; Protein LHY OS=Arabidopsis thaliana GN=LHY PE=1 SV=2}
transcript_HQ_Cl_RSL_transcript19266/f2p0/2151	-2.3434			NAC	TF	2	{sp|Q949N0|NAC53_ARATH; NAC domain-containing protein 53 OS=Arabidopsis thaliana GN=NAC053 PE=2 SV=1}
transcript_HQ_Cl_RSL_transcript21426/f3p0/2080		-2.2971		NAC	TF		{sp|Q949N0|NAC53_ARATH; NAC domain-containing protein 53 OS=Arabidopsis thaliana GN=NAC053 PE=2 SV=1}
transcript_HQ_Cl_RSL_transcript23640/f2p0/2012	Inf	Inf	Inf	NF-YA	TF	4	{sp|Q84JP1|NFYA7_ARATH; Nuclear transcription factor Y subunit A-7 OS=Arabidopsis thaliana GN=NFYA7 PE=2 SV=1}
transcript_HQ_Cl_RSL_transcript27203/f3p0/1873		1.0427	2.3471	NF-YA	TF		{sp|Q84JP1|NFYA7_ARATH; Nuclear transcription factor Y subunit A-7 OS=Arabidopsis thaliana GN=NFYA7 PE=2 SV=1}
transcript_HQ_Cl_RSL_transcript36667/f3p0/1646			2.8831	NF-YA	TF		{sp|Q84JP1|NFYA7_ARATH; Nuclear transcription factor Y subunit A-7 OS=Arabidopsis thaliana GN=NFYA7 PE=2 SV=1}
transcript_HQ_Cl_RSL_transcript31307/f2p0/1812			-0.45442	NF-YA	TF		{sp|Q84JP1|NFYA7_ARATH; Nuclear transcription factor Y subunit A-7 OS=Arabidopsis thaliana GN=NFYA7 PE=2 SV=1}
transcript_HQ_Cl_RSL_transcript29617/f10p0/1776	3.021			Others	TR	1	{sp|Q940D0|ARR1_ARATH; Two-component response regulator ARR1 OS=Arabidopsis thaliana GN=ARR1 PE=1 SV=2}
transcript_HQ_Cl_RSL_transcript35636/f2p0/1691	-0.78103	-1.5755		PLATZ	TF	1	{NA}
transcript_HQ_Cl_RSL_transcript6836/f2p0/2780		-0.19858		SBP	TF	1	{sp|A2YGR5|SPL12_ORYSI; Squamosa promoter-binding-like protein 12 OS=Oryza sativa subsp. indica GN=SPL12 PE=2 SV=1}
transcript_HQ_Cl_RSL_transcript2658/f2p0/3401	2.2253			SET	TR	1	{sp|Q8S4P6|EZ1_MAIZE; Histone-lysine N-methyltransferase EZ1 OS=Zea mays GN=EZ1 PE=2 SV=1}
transcript_HQ_Cl_RSL_transcript20182/f8p0/2098	-2.7382			SWI/SNF-BAF60b	TR	1	{sp|Q9FMT4|SNF12_ARATH; SWI/SNF complex component SNF12 homolog OS=Arabidopsis thaliana GN=At5g14170 PE=1 SV=1}
transcript_HQ_Cl_RSL_transcript3915/f2p0/3157	Inf			Tify	TF	4	{NA}
transcript_HQ_Cl_RSL_transcript2866/f2p0/3359		-3.2058		Tify	TF		{NA}
transcript_HQ_Cl_RSL_transcript5155/f2p0/2982		-Inf		Tify	TF		{NA}
transcript_HQ_Cl_RSL_transcript18336/f2p0/2196			-0.3042	Tify	TF		{sp|Q84MB2|TIF8_ARATH; Protein TIFY 8 OS=Arabidopsis thaliana GN=TIFY8 PE=1 SV=1}
transcript_HQ_Cl_RSL_transcript15531/f3p0/2290	3.1093			TRAF	TR	3	{sp|Q8L746|NPR3_ARATH; Regulatory protein NPR3 OS=Arabidopsis thaliana GN=NPR3 PE=1 SV=1}
transcript_HQ_Cl_RSL_transcript8200/f2p0/2704	-2.1483			TRAF	TR		{sp|Q8RX01|Y3567_ARATH; BTB/POZ domain-containing protein At3g05675 OS=Arabidopsis thaliana GN=At3g05675 PE=2 SV=1}
transcript_HQ_Cl_RSL_transcript47234/f2p0/1284	-1.5524			TRAF	TR		{sp|Q680K8|Y1576_ARATH; BTB/POZ domain-containing protein At1g55760 OS=Arabidopsis thaliana GN=At1g55760 PE=2 SV=1}
transcript_HQ_Cl_RSL_transcript24229/f4p0/1939	1.2731			Trihelix	TF	5	{sp|Q9LJG8|ASIL2_ARATH; Trihelix transcription factor ASIL2 OS=Arabidopsis thaliana GN=ASIL2 PE=2 SV=1}
transcript_HQ_Cl_RSL_transcript12967/f2p0/2416	-Inf			Trihelix	TF		{sp|Q9LJG8|ASIL2_ARATH; Trihelix transcription factor ASIL2 OS=Arabidopsis thaliana GN=ASIL2 PE=2 SV=1}
transcript_HQ_Cl_RSL_transcript6542/f11p0/2765		-1.4609		Trihelix	TF		{sp|Q39117|TGT2_ARATH; Trihelix transcription factor GT-2 OS=Arabidopsis thaliana GN=GT-2 PE=2 SV=1}
transcript_HQ_Cl_RSL_transcript17372/f14p0/2187		0.71902		Trihelix	TF		{sp|Q9LJG8|ASIL2_ARATH; Trihelix transcription factor ASIL2 OS=Arabidopsis thaliana GN=ASIL2 PE=2 SV=1}
transcript_HQ_Cl_RSL_transcript14483/f4p0/2337		-0.2687		Trihelix	TF		{sp|Q5L0K0|PYRH_GEOKA; Uridylate kinase OS=Geobacillus kaustophilus (strain HTA426) GN=pyrH PE=3 SV=1}
transcript_HQ_Cl_RSL_transcript9124/f2p0/2624	-Inf	-Inf		TUB	TF	2	{sp|Q9FRH7|TLP10_ARATH; Tubby-like F-box protein 10 OS=Arabidopsis thaliana GN=TULP10 PE=1 SV=1}
transcript_HQ_Cl_RSL_transcript35082/f2p0/1699		0.51467		TUB	TF		{sp|Q6Z2G9|TLP5_ORYSJ; Tubby-like F-box protein 5 OS=Oryza sativa subsp. japonica GN=TULP5 PE=2 SV=1}
transcript_HQ_Cl_RSL_transcript11557/f6p0/2466	1.1834	-Inf		WRKY	TF	2	{sp|Q9SUP6|WRK53_ARATH; Probable WRKY transcription factor 53 OS=Arabidopsis thaliana GN=WRKY53 PE=1 SV=1}
transcript_HQ_Cl_RSL_transcript36025/f2p0/1684	-1.1349			WRKY	TF		{sp|Q93WU7|WRK58_ARATH; Probable WRKY transcription factor 58 OS=Arabidopsis thaliana GN=WRKY58 PE=2 SV=2}
All genes in the table p-adjust < 0.05. Inf stands for infinity great. -Inf stands for infinitely small.
