# Supplementary material for: Transcriptome Level Analysis of Genes of Exogenous Ethylene Applied under Phosphorus Stress in Chinese Fir
Source: Plants (Basel). 2022 Aug 4;11(15):2036. doi: 10.3390/plants11152036 (PMC9370400; doi:10.3390/plants11152036)
Supplement: Supplementary file 1 [file plants-11-02036-s001.zip › Table S5.xls]

## Sheet: GO
Table S5. KEGG enrichment of DEGs under phosphorus treatment by application of ethephon or CoCl2.
SampleGroup	GeneRatio	p-value	Count	Gene name	Description
NP	11/395	3.4517e-06	11	transcript_HQ_Cl_RSL_transcript27489/f2p0/1901,transcript_HQ_Cl_RSL_transcript20993/f3p0/2112,transcript_HQ_Cl_RSL_transcript23969/f4p0/2001,transcript_HQ_Cl_RSL_transcript10113/f2p0/2555,transcript_HQ_Cl_RSL_transcript25161/f2p0/1980,transcript_HQ_Cl_RSL_transcript19332/f2p0/2041,transcript_HQ_Cl_RSL_transcript14196/f2p0/2416,transcript_HQ_Cl_RSL_transcript26653/f2p0/1921,transcript_HQ_Cl_RSL_tr…	copper ion binding
NP	6/395	0.0014615	6	transcript_HQ_Cl_RSL_transcript9968/f2p0/2572,transcript_HQ_Cl_RSL_transcript8522/f2p0/2676,transcript_HQ_Cl_RSL_transcript32934/f2p0/1745,transcript_HQ_Cl_RSL_transcript9554/f4p0/2581,transcript_HQ_Cl_RSL_transcript10181/f2p0/2576,transcript_HQ_Cl_RSL_transcript7591/f2p0/2736	cell recognition
NP	6/395	0.0014615	6	transcript_HQ_Cl_RSL_transcript7591/f2p0/2736,transcript_HQ_Cl_RSL_transcript10181/f2p0/2576,transcript_HQ_Cl_RSL_transcript9554/f4p0/2581,transcript_HQ_Cl_RSL_transcript32934/f2p0/1745,transcript_HQ_Cl_RSL_transcript8522/f2p0/2676,transcript_HQ_Cl_RSL_transcript9968/f2p0/2572	pollination
NP	6/395	0.0014615	6	transcript_HQ_Cl_RSL_transcript9554/f4p0/2581,transcript_HQ_Cl_RSL_transcript7591/f2p0/2736,transcript_HQ_Cl_RSL_transcript10181/f2p0/2576,transcript_HQ_Cl_RSL_transcript9968/f2p0/2572,transcript_HQ_Cl_RSL_transcript32934/f2p0/1745,transcript_HQ_Cl_RSL_transcript8522/f2p0/2676	pollen-pistil interaction
NP	6/395	0.0014615	6	transcript_HQ_Cl_RSL_transcript9968/f2p0/2572,transcript_HQ_Cl_RSL_transcript32934/f2p0/1745,transcript_HQ_Cl_RSL_transcript8522/f2p0/2676,transcript_HQ_Cl_RSL_transcript9554/f4p0/2581,transcript_HQ_Cl_RSL_transcript7591/f2p0/2736,transcript_HQ_Cl_RSL_transcript10181/f2p0/2576	recognition of pollen
NP	6/395	0.0017773	6	transcript_HQ_Cl_RSL_transcript9968/f2p0/2572,transcript_HQ_Cl_RSL_transcript32934/f2p0/1745,transcript_HQ_Cl_RSL_transcript8522/f2p0/2676,transcript_HQ_Cl_RSL_transcript9554/f4p0/2581,transcript_HQ_Cl_RSL_transcript10181/f2p0/2576,transcript_HQ_Cl_RSL_transcript7591/f2p0/2736	multi-multicellular organism process
NP	235/395	0.0023008	235	transcript_HQ_Cl_RSL_transcript14311/f3p0/2353,transcript_HQ_Cl_RSL_transcript33942/f2p0/1736,transcript_HQ_Cl_RSL_transcript10290/f2p0/2557,transcript_HQ_Cl_RSL_transcript11003/f13p0/2395,transcript_HQ_Cl_RSL_transcript32722/f2p0/1758,transcript_HQ_Cl_RSL_transcript26048/f2p0/1949,transcript_HQ_Cl_RSL_transcript12017/f3p0/2520,transcript_HQ_Cl_RSL_transcript12482/f2p0/2447,transcript_HQ_Cl_RSL_t…	catalytic activity
NP	16/395	0.0031272	16	transcript_HQ_Cl_RSL_transcript8013/f15p0/2654,transcript_HQ_Cl_RSL_transcript20502/f2p0/2109,transcript_HQ_Cl_RSL_transcript8018/f3p0/2712,transcript_HQ_Cl_RSL_transcript10733/f6p0/2520,transcript_HQ_Cl_RSL_transcript18446/f2p0/2199,transcript_HQ_Cl_RSL_transcript36199/f3p0/1669,transcript_HQ_Cl_RSL_transcript11003/f13p0/2395,transcript_HQ_Cl_RSL_transcript38663/f3p0/1588,transcript_HQ_Cl_RSL_tr…	serine-type peptidase activity
NP	16/395	0.0031272	16	transcript_HQ_Cl_RSL_transcript36484/f2p0/1654,transcript_HQ_Cl_RSL_transcript11790/f2p0/2496,transcript_HQ_Cl_RSL_transcript31566/f2p0/1852,transcript_HQ_Cl_RSL_transcript2529/f2p0/3418,transcript_HQ_Cl_RSL_transcript38663/f3p0/1588,transcript_HQ_Cl_RSL_transcript33974/f2p0/1723,transcript_HQ_Cl_RSL_transcript10891/f2p0/2517,transcript_HQ_Cl_RSL_transcript39961/f7p0/1540,transcript_HQ_Cl_RSL_tra…	serine hydrolase activity
NP	10/395	0.0044821	10	transcript_HQ_Cl_RSL_transcript11790/f2p0/2496,transcript_HQ_Cl_RSL_transcript11003/f13p0/2395,transcript_HQ_Cl_RSL_transcript18446/f2p0/2199,transcript_HQ_Cl_RSL_transcript10733/f6p0/2520,transcript_HQ_Cl_RSL_transcript8018/f3p0/2712,transcript_HQ_Cl_RSL_transcript20502/f2p0/2109,transcript_HQ_Cl_RSL_transcript2770/f2p0/3358,transcript_HQ_Cl_RSL_transcript36484/f2p0/1654,transcript_HQ_Cl_RSL_tra…	serine-type endopeptidase activity
NP	2/395	0.008669	2	transcript_HQ_Cl_RSL_transcript26048/f2p0/1949,transcript_HQ_Cl_RSL_transcript6656/f2p0/2844	galactosylgalactosylxylosylprotein 3-beta-glucuronosyltransferase activity
NP	2/395	0.008669	2	transcript_HQ_Cl_RSL_transcript6656/f2p0/2844,transcript_HQ_Cl_RSL_transcript26048/f2p0/1949	glucuronosyltransferase activity
NP_ETH	15/508	0.00010125	15	transcript_HQ_Cl_RSL_transcript16184/f6p0/2271,transcript_HQ_Cl_RSL_transcript2445/f5p0/3426,transcript_HQ_Cl_RSL_transcript14071/f2p0/2354,transcript_HQ_Cl_RSL_transcript4748/f2p0/3043,transcript_HQ_Cl_RSL_transcript1864/f2p0/3580,transcript_HQ_Cl_RSL_transcript11138/f2p0/2511,transcript_HQ_Cl_RSL_transcript28526/f2p0/1873,transcript_HQ_Cl_RSL_transcript2748/f6p0/3369,transcript_HQ_Cl_RSL_transc…	serine-type endopeptidase activity
NP_ETH	21/508	0.00054392	21	transcript_HQ_Cl_RSL_transcript18446/f2p0/2199,transcript_HQ_Cl_RSL_transcript11003/f13p0/2395,transcript_HQ_Cl_RSL_transcript31956/f3p0/1776,transcript_HQ_Cl_RSL_transcript20502/f2p0/2109,transcript_HQ_Cl_RSL_transcript36501/f2p0/1637,transcript_HQ_Cl_RSL_transcript36178/f5p0/1618,transcript_HQ_Cl_RSL_transcript2529/f2p0/3418,transcript_HQ_Cl_RSL_transcript11138/f2p0/2511,transcript_HQ_Cl_RSL_tr…	serine-type peptidase activity
NP_ETH	21/508	0.00054392	21	transcript_HQ_Cl_RSL_transcript39808/f8p0/1519,transcript_HQ_Cl_RSL_transcript2770/f2p0/3358,transcript_HQ_Cl_RSL_transcript12958/f2p0/2411,transcript_HQ_Cl_RSL_transcript17404/f3p0/2225,transcript_HQ_Cl_RSL_transcript14071/f2p0/2354,transcript_HQ_Cl_RSL_transcript4748/f2p0/3043,transcript_HQ_Cl_RSL_transcript2445/f5p0/3426,transcript_HQ_Cl_RSL_transcript2748/f6p0/3369,transcript_HQ_Cl_RSL_transc…	serine hydrolase activity
NP_ETH	14/508	0.0013547	14	transcript_HQ_Cl_RSL_transcript33952/f2p0/1734,transcript_HQ_Cl_RSL_transcript21162/f2p0/2108,transcript_HQ_Cl_RSL_transcript7508/f7p0/2698,transcript_HQ_Cl_RSL_transcript38646/f2p0/1585,transcript_HQ_Cl_RSL_transcript9472/f2p0/2616,transcript_HQ_Cl_RSL_transcript31620/f2p0/1802,transcript_HQ_Cl_RSL_transcript13260/f5p0/2398,transcript_HQ_Cl_RSL_transcript38300/f2p0/1603,transcript_HQ_Cl_RSL_tran…	active transmembrane transporter activity
NP_ETH	7/508	0.0014373	7	transcript_HQ_Cl_RSL_transcript7508/f7p0/2698,transcript_HQ_Cl_RSL_transcript6947/f2p0/2800,transcript_HQ_Cl_RSL_transcript51676/f2p0/1013,transcript_HQ_Cl_RSL_transcript24456/f3p0/1986,transcript_HQ_Cl_RSL_transcript38300/f2p0/1603,transcript_HQ_Cl_RSL_transcript13260/f5p0/2398,transcript_HQ_Cl_RSL_transcript9472/f2p0/2616	ATPase activity, coupled to transmembrane movement of substances
NP_ETH	7/508	0.0014373	7	transcript_HQ_Cl_RSL_transcript7508/f7p0/2698,transcript_HQ_Cl_RSL_transcript51676/f2p0/1013,transcript_HQ_Cl_RSL_transcript24456/f3p0/1986,transcript_HQ_Cl_RSL_transcript6947/f2p0/2800,transcript_HQ_Cl_RSL_transcript38300/f2p0/1603,transcript_HQ_Cl_RSL_transcript13260/f5p0/2398,transcript_HQ_Cl_RSL_transcript9472/f2p0/2616	ATPase activity, coupled to movement of substances
NP_ETH	26/508	0.0016153	26	transcript_HQ_Cl_RSL_transcript35121/f2p0/1691,transcript_HQ_Cl_RSL_transcript22099/f2p0/2075,transcript_HQ_Cl_RSL_transcript32871/f6p0/1701,transcript_HQ_Cl_RSL_transcript41377/f3p0/1499,transcript_HQ_Cl_RSL_transcript47403/f3p0/1274,transcript_HQ_Cl_RSL_transcript21468/f2p0/2072,transcript_HQ_Cl_RSL_transcript25699/f3p0/1947,transcript_HQ_Cl_RSL_transcript23378/f2p0/2022,transcript_HQ_Cl_RSL_tr…	oxidoreductase activity, acting on paired donors, with incorporation or reduction of molecular oxygen
NP_ETH	10/508	0.0016922	10	transcript_HQ_Cl_RSL_transcript14071/f2p0/2354,transcript_HQ_Cl_RSL_transcript7508/f7p0/2698,transcript_HQ_Cl_RSL_transcript47123/f2p0/1289,transcript_HQ_Cl_RSL_transcript38300/f2p0/1603,transcript_HQ_Cl_RSL_transcript24456/f3p0/1986,transcript_HQ_Cl_RSL_transcript51676/f2p0/1013,transcript_HQ_Cl_RSL_transcript6947/f2p0/2800,transcript_HQ_Cl_RSL_transcript9472/f2p0/2616,transcript_HQ_Cl_RSL_trans…	ATPase activity, coupled
NP_ETH	48/508	0.0024382	48	transcript_HQ_Cl_RSL_transcript19228/f2p0/2153,transcript_HQ_Cl_RSL_transcript34772/f3p0/1705,transcript_HQ_Cl_RSL_transcript30532/f2p0/1805,transcript_HQ_Cl_RSL_transcript9472/f2p0/2616,transcript_HQ_Cl_RSL_transcript24456/f3p0/1986,transcript_HQ_Cl_RSL_transcript38300/f2p0/1603,transcript_HQ_Cl_RSL_transcript21171/f2p0/2093,transcript_HQ_Cl_RSL_transcript21883/f5p0/2014,transcript_HQ_Cl_RSL_tra…	transporter activity
NP_ETH	5/508	0.0034547	5	transcript_HQ_Cl_RSL_transcript12989/f2p0/2404,transcript_HQ_Cl_RSL_transcript19614/f3p0/2132,transcript_HQ_Cl_RSL_transcript38839/f2p0/1579,transcript_HQ_Cl_RSL_transcript25348/f2p0/1970,transcript_HQ_Cl_RSL_transcript17536/f2p0/2215	terpenoid metabolic process
NP_ETH	5/508	0.0034547	5	transcript_HQ_Cl_RSL_transcript12989/f2p0/2404,transcript_HQ_Cl_RSL_transcript19614/f3p0/2132,transcript_HQ_Cl_RSL_transcript38839/f2p0/1579,transcript_HQ_Cl_RSL_transcript25348/f2p0/1970,transcript_HQ_Cl_RSL_transcript17536/f2p0/2215	terpenoid biosynthetic process
NP_ETH	12/508	0.0037978	12	transcript_HQ_Cl_RSL_transcript5477/f2p0/2951,transcript_HQ_Cl_RSL_transcript18282/f11p0/2073,transcript_HQ_Cl_RSL_transcript14458/f2p0/2416,transcript_HQ_Cl_RSL_transcript20840/f7p0/2033,transcript_HQ_Cl_RSL_transcript5246/f2p0/2967,transcript_HQ_Cl_RSL_transcript7024/f2p0/2795,transcript_HQ_Cl_RSL_transcript10441/f2p0/2581,transcript_HQ_Cl_RSL_transcript46064/f2p0/1330,transcript_HQ_Cl_RSL_tran…	carbohydrate binding
NP_ETH	42/508	0.0054365	42	transcript_HQ_Cl_RSL_transcript38300/f2p0/1603,transcript_HQ_Cl_RSL_transcript24456/f3p0/1986,transcript_HQ_Cl_RSL_transcript9472/f2p0/2616,transcript_HQ_Cl_RSL_transcript30532/f2p0/1805,transcript_HQ_Cl_RSL_transcript19228/f2p0/2153,transcript_HQ_Cl_RSL_transcript21883/f5p0/2014,transcript_HQ_Cl_RSL_transcript21171/f2p0/2093,transcript_HQ_Cl_RSL_transcript38051/f2p0/1632,transcript_HQ_Cl_RSL_tra…	transmembrane transport
NP_ETH	2/508	0.0062498	2	transcript_HQ_Cl_RSL_transcript39431/f5p0/1565,transcript_HQ_Cl_RSL_transcript15560/f5p0/2209	chlorophyll biosynthetic process
NP_ETH	7/508	0.0062743	7	transcript_HQ_Cl_RSL_transcript9472/f2p0/2616,transcript_HQ_Cl_RSL_transcript13260/f5p0/2398,transcript_HQ_Cl_RSL_transcript6947/f2p0/2800,transcript_HQ_Cl_RSL_transcript51676/f2p0/1013,transcript_HQ_Cl_RSL_transcript24456/f3p0/1986,transcript_HQ_Cl_RSL_transcript38300/f2p0/1603,transcript_HQ_Cl_RSL_transcript7508/f7p0/2698	primary active transmembrane transporter activity
NP_ETH	7/508	0.0062743	7	transcript_HQ_Cl_RSL_transcript9472/f2p0/2616,transcript_HQ_Cl_RSL_transcript13260/f5p0/2398,transcript_HQ_Cl_RSL_transcript6947/f2p0/2800,transcript_HQ_Cl_RSL_transcript51676/f2p0/1013,transcript_HQ_Cl_RSL_transcript24456/f3p0/1986,transcript_HQ_Cl_RSL_transcript38300/f2p0/1603,transcript_HQ_Cl_RSL_transcript7508/f7p0/2698	P-P-bond-hydrolysis-driven transmembrane transporter activity
NP_ETH	6/508	0.00674	6	transcript_HQ_Cl_RSL_transcript19614/f3p0/2132,transcript_HQ_Cl_RSL_transcript12989/f2p0/2404,transcript_HQ_Cl_RSL_transcript47388/f2p0/1264,transcript_HQ_Cl_RSL_transcript17536/f2p0/2215,transcript_HQ_Cl_RSL_transcript25348/f2p0/1970,transcript_HQ_Cl_RSL_transcript38839/f2p0/1579	isoprenoid biosynthetic process
NP_ETH	181/508	0.0067622	181	transcript_HQ_Cl_RSL_transcript8819/f3p0/2646,transcript_HQ_Cl_RSL_transcript20298/f2p0/2109,transcript_HQ_Cl_RSL_transcript8073/f2p0/2717,transcript_HQ_Cl_RSL_transcript3724/f2p0/3191,transcript_HQ_Cl_RSL_transcript871/f2p0/3962,transcript_HQ_Cl_RSL_transcript13596/f3p0/2375,transcript_HQ_Cl_RSL_transcript4588/f2p0/3079,transcript_HQ_Cl_RSL_transcript14071/f2p0/2354,transcript_HQ_Cl_RSL_transcri…	ion binding
NP_ETH	5/508	0.0068223	5	transcript_HQ_Cl_RSL_transcript39431/f5p0/1565,transcript_HQ_Cl_RSL_transcript15560/f5p0/2209,transcript_HQ_Cl_RSL_transcript466/f2p0/4254,transcript_HQ_Cl_RSL_transcript391/f3p0/4356,transcript_HQ_Cl_RSL_transcript36178/f5p0/1618	chlorophyll metabolic process
NP_ETH	6/508	0.0074023	6	transcript_HQ_Cl_RSL_transcript12989/f2p0/2404,transcript_HQ_Cl_RSL_transcript19614/f3p0/2132,transcript_HQ_Cl_RSL_transcript25348/f2p0/1970,transcript_HQ_Cl_RSL_transcript38839/f2p0/1579,transcript_HQ_Cl_RSL_transcript47388/f2p0/1264,transcript_HQ_Cl_RSL_transcript17536/f2p0/2215	isoprenoid metabolic process
NP_Co	5/211	0.00050824	5	transcript_HQ_Cl_RSL_transcript6930/f2p0/2760,transcript_HQ_Cl_RSL_transcript25584/f4p0/1953,transcript_HQ_Cl_RSL_transcript25169/f2p0/1971,transcript_HQ_Cl_RSL_transcript38646/f2p0/1585,transcript_HQ_Cl_RSL_transcript9088/f3p0/2655	inorganic anion transport
NP_Co	2/211	0.0012468	2	transcript_HQ_Cl_RSL_transcript30805/f2p0/1861,transcript_HQ_Cl_RSL_transcript37041/f2p0/1635	NAD+-diphthamide ADP-ribosyltransferase activity
NP_Co	11/211	0.0019495	11	transcript_HQ_Cl_RSL_transcript26666/f3p0/1940,transcript_HQ_Cl_RSL_transcript19682/f4p0/2098,transcript_HQ_Cl_RSL_transcript31566/f2p0/1852,transcript_HQ_Cl_RSL_transcript36484/f2p0/1654,transcript_HQ_Cl_RSL_transcript36178/f5p0/1618,transcript_HQ_Cl_RSL_transcript20502/f2p0/2109,transcript_HQ_Cl_RSL_transcript10964/f3p0/2474,transcript_HQ_Cl_RSL_transcript2529/f2p0/3418,transcript_HQ_Cl_RSL_tra…	serine-type peptidase activity
NP_Co	11/211	0.0019495	11	transcript_HQ_Cl_RSL_transcript11003/f13p0/2395,transcript_HQ_Cl_RSL_transcript33974/f2p0/1723,transcript_HQ_Cl_RSL_transcript13014/f3p0/2414,transcript_HQ_Cl_RSL_transcript2529/f2p0/3418,transcript_HQ_Cl_RSL_transcript10964/f3p0/2474,transcript_HQ_Cl_RSL_transcript20502/f2p0/2109,transcript_HQ_Cl_RSL_transcript36178/f5p0/1618,transcript_HQ_Cl_RSL_transcript36484/f2p0/1654,transcript_HQ_Cl_RSL_tr…	serine hydrolase activity
NP_Co	10/211	0.0022991	10	transcript_HQ_Cl_RSL_transcript20674/f2p0/2111,transcript_HQ_Cl_RSL_transcript24464/f7p0/1932,transcript_HQ_Cl_RSL_transcript26694/f3p0/1921,transcript_HQ_Cl_RSL_transcript32871/f6p0/1701,transcript_HQ_Cl_RSL_transcript26045/f29p0/1890,transcript_HQ_Cl_RSL_transcript27742/f2p0/1910,transcript_HQ_Cl_RSL_transcript11020/f3p0/2515,transcript_HQ_Cl_RSL_transcript13596/f3p0/2375,transcript_HQ_Cl_RSL_t…	flavin adenine dinucleotide binding
NP_Co	2/211	0.0025917	2	transcript_HQ_Cl_RSL_transcript38646/f2p0/1585,transcript_HQ_Cl_RSL_transcript9088/f3p0/2655	inorganic phosphate transmembrane transporter activity
NP_Co	2/211	0.0025917	2	transcript_HQ_Cl_RSL_transcript38646/f2p0/1585,transcript_HQ_Cl_RSL_transcript9088/f3p0/2655	phosphate ion transport
NP_Co	131/211	0.0026219	131	transcript_HQ_Cl_RSL_transcript13393/f6p0/2362,transcript_HQ_Cl_RSL_transcript31566/f2p0/1852,transcript_HQ_Cl_RSL_transcript27742/f2p0/1910,transcript_HQ_Cl_RSL_transcript42840/f2p0/1449,transcript_HQ_Cl_RSL_transcript4207/f2p0/3104,transcript_HQ_Cl_RSL_transcript49324/f6p0/1146,transcript_HQ_Cl_RSL_transcript32722/f2p0/1758,transcript_HQ_Cl_RSL_transcript35599/f6p0/1674,transcript_HQ_Cl_RSL_tra…	catalytic activity
NP_Co	82/211	0.0031276	82	transcript_HQ_Cl_RSL_transcript25556/f2p0/1953,transcript_HQ_Cl_RSL_transcript30290/f2p0/1832,transcript_HQ_Cl_RSL_transcript32855/f3p0/1781,transcript_HQ_Cl_RSL_transcript31551/f2p0/1786,transcript_HQ_Cl_RSL_transcript11020/f3p0/2515,transcript_HQ_Cl_RSL_transcript1669/f2p0/3587,transcript_HQ_Cl_RSL_transcript39078/f2p0/1595,transcript_HQ_Cl_RSL_transcript5278/f5p0/2860,transcript_HQ_Cl_RSL_tran…	ion binding
NP_Co	7/211	0.0031512	7	transcript_HQ_Cl_RSL_transcript13014/f3p0/2414,transcript_HQ_Cl_RSL_transcript26666/f3p0/1940,transcript_HQ_Cl_RSL_transcript2529/f2p0/3418,transcript_HQ_Cl_RSL_transcript20502/f2p0/2109,transcript_HQ_Cl_RSL_transcript11003/f13p0/2395,transcript_HQ_Cl_RSL_transcript10964/f3p0/2474,transcript_HQ_Cl_RSL_transcript36484/f2p0/1654	serine-type endopeptidase activity
NP_Co	41/211	0.0032087	41	transcript_HQ_Cl_RSL_transcript48755/f12p0/1196,transcript_HQ_Cl_RSL_transcript33345/f3p0/1705,transcript_HQ_Cl_RSL_transcript35790/f5p0/1641,transcript_HQ_Cl_RSL_transcript7998/f2p0/2712,transcript_HQ_Cl_RSL_transcript40830/f2p0/1512,transcript_HQ_Cl_RSL_transcript26256/f2p0/1960,transcript_HQ_Cl_RSL_transcript17371/f2p0/2221,transcript_HQ_Cl_RSL_transcript19332/f2p0/2041,transcript_HQ_Cl_RSL_tr…	oxidoreductase activity
NP_Co	16/211	0.0032088	16	transcript_HQ_Cl_RSL_transcript26324/f7p0/1922,transcript_HQ_Cl_RSL_transcript36178/f5p0/1618,transcript_HQ_Cl_RSL_transcript31720/f2p0/1779,transcript_HQ_Cl_RSL_transcript33974/f2p0/1723,transcript_HQ_Cl_RSL_transcript11003/f13p0/2395,transcript_HQ_Cl_RSL_transcript2529/f2p0/3418,transcript_HQ_Cl_RSL_transcript22098/f2p0/2049,transcript_HQ_Cl_RSL_transcript36484/f2p0/1654,transcript_HQ_Cl_RSL_tr…	peptidase activity, acting on L-amino acid peptides
NP_Co	41/211	0.0037556	41	transcript_HQ_Cl_RSL_transcript19332/f2p0/2041,transcript_HQ_Cl_RSL_transcript17371/f2p0/2221,transcript_HQ_Cl_RSL_transcript26256/f2p0/1960,transcript_HQ_Cl_RSL_transcript25556/f2p0/1953,transcript_HQ_Cl_RSL_transcript13596/f3p0/2375,transcript_HQ_Cl_RSL_transcript31551/f2p0/1786,transcript_HQ_Cl_RSL_transcript23260/f4p0/2007,transcript_HQ_Cl_RSL_transcript11020/f3p0/2515,transcript_HQ_Cl_RSL_tr…	oxidation-reduction process
NP_Co	9/211	0.0038581	9	transcript_HQ_Cl_RSL_transcript39078/f2p0/1595,transcript_HQ_Cl_RSL_transcript35530/f2p0/1686,transcript_HQ_Cl_RSL_transcript21357/f2p0/2088,transcript_HQ_Cl_RSL_transcript50052/f2p0/1138,transcript_HQ_Cl_RSL_transcript50981/f4p0/1050,transcript_HQ_Cl_RSL_transcript5246/f2p0/2967,transcript_HQ_Cl_RSL_transcript49324/f6p0/1146,transcript_HQ_Cl_RSL_transcript50181/f2p0/1128,transcript_HQ_Cl_RSL_tra…	calcium ion binding
NP_Co	5/211	0.0039294	5	transcript_HQ_Cl_RSL_transcript21941/f3p0/2068,transcript_HQ_Cl_RSL_transcript46016/f4p0/1326,transcript_HQ_Cl_RSL_transcript21468/f2p0/2072,transcript_HQ_Cl_RSL_transcript32871/f6p0/1701,transcript_HQ_Cl_RSL_transcript25066/f11p0/1954	monooxygenase activity
NP_Co	5/211	0.0039518	5	transcript_HQ_Cl_RSL_transcript21495/f2p0/2074,transcript_HQ_Cl_RSL_transcript5246/f2p0/2967,transcript_HQ_Cl_RSL_transcript28335/f2p0/1868,transcript_HQ_Cl_RSL_transcript37716/f2p0/1623,transcript_HQ_Cl_RSL_transcript34469/f16p0/1606	pattern binding
NP_Co	5/211	0.0039518	5	transcript_HQ_Cl_RSL_transcript28335/f2p0/1868,transcript_HQ_Cl_RSL_transcript5246/f2p0/2967,transcript_HQ_Cl_RSL_transcript21495/f2p0/2074,transcript_HQ_Cl_RSL_transcript34469/f16p0/1606,transcript_HQ_Cl_RSL_transcript37716/f2p0/1623	polysaccharide binding
NP_Co	2/211	0.0048076	2	transcript_HQ_Cl_RSL_transcript16730/f2p0/2243,transcript_HQ_Cl_RSL_transcript4404/f4p0/3078	tryptophan metabolic process
NP_Co	2/211	0.0048076	2	transcript_HQ_Cl_RSL_transcript16730/f2p0/2243,transcript_HQ_Cl_RSL_transcript4404/f4p0/3078	indolalkylamine metabolic process
NP_Co	2/211	0.0048076	2	transcript_HQ_Cl_RSL_transcript4404/f4p0/3078,transcript_HQ_Cl_RSL_transcript16730/f2p0/2243	indole-containing compound metabolic process
