# Supplementary material for: Transcriptome Level Analysis of Genes of Exogenous Ethylene Applied under Phosphorus Stress in Chinese Fir
Source: Plants (Basel). 2022 Aug 4;11(15):2036. doi: 10.3390/plants11152036 (PMC9370400; doi:10.3390/plants11152036)
Supplement: Supplementary file 1 [file plants-11-02036-s001.zip › Table S6.xlsx]

## Sheet: KEGG
Table S6. KEGG enrichment of DEGs under phosphorus treatment by application of ethephon or CoCl2.
Group	Pathway term	Rich factor	q-value	Gene name	Gene number
NP	Ascorbate and aldarate metabolism	0.144737	0.000171695	transcript_HQ_Cl_RSL_transcript39207/f6p0/1574|transcript_HQ_Cl_RSL_transcript31774/f3p0/1774|transcript_HQ_Cl_RSL_transcript33160/f2p0/1750|transcript_HQ_Cl_RSL_transcript18628/f3p0/2169|transcript_HQ_Cl_RSL_transcript20993/f3p0/2112|transcript_HQ_Cl_RSL_transcript25161/f2p0/1980|transcript_HQ_Cl_RSL_transcript20509/f4p0/2099|transcript_HQ_Cl_RSL_transcript36154/f5p0/1648|transcript_HQ_Cl_RSL_tr…	11
NP	Linoleic acid metabolism	0.111111	0.578151	transcript_HQ_Cl_RSL_transcript6920/f4p0/2795|transcript_HQ_Cl_RSL_transcript2796/f2p0/3347|transcript_HQ_Cl_RSL_transcript5049/f5p0/3010	3
NP	Cutin, suberine and wax biosynthesis	0.111111	0.578151	transcript_HQ_Cl_RSL_transcript52236/f2p0/945|transcript_HQ_Cl_RSL_transcript34356/f3p0/1710|transcript_HQ_Cl_RSL_transcript7468/f2p0/2750	3
NP	Butanoate metabolism	0.0967742	0.578151	transcript_HQ_Cl_RSL_transcript35017/f2p0/1709|transcript_LQ_Cl_RSL_transcript25499/f2p0/1980|transcript_HQ_Cl_RSL_transcript30551/f2p0/1834	3
NP	Inositol phosphate metabolism	0.0561798	0.578151	transcript_HQ_Cl_RSL_transcript36154/f5p0/1648|transcript_HQ_Cl_RSL_transcript5260/f5p0/2946|transcript_HQ_Cl_RSL_transcript18628/f3p0/2169|transcript_HQ_Cl_RSL_transcript31774/f3p0/1774|transcript_HQ_Cl_RSL_transcript20509/f4p0/2099	5
NP	Base excision repair	0.0769231	0.578151	transcript_HQ_Cl_RSL_transcript43112/f3p0/1442|transcript_HQ_Cl_RSL_transcript51417/f2p0/1059|transcript_HQ_Cl_RSL_transcript43350/f2p0/1425	3
NP	Nitrogen metabolism	0.075	0.578151	transcript_HQ_Cl_RSL_transcript42731/f2p0/1447|transcript_HQ_Cl_RSL_transcript39831/f2p0/1630|transcript_HQ_Cl_RSL_transcript18646/f2p0/2186	3
NP	Taurine and hypotaurine metabolism	0.105263	0.578151	transcript_HQ_Cl_RSL_transcript35017/f2p0/1709|transcript_LQ_Cl_RSL_transcript25499/f2p0/1980	2
NP	Alanine, aspartate and glutamate metabolism	0.0571429	0.578151	transcript_HQ_Cl_RSL_transcript12220/f2p0/2451|transcript_HQ_Cl_RSL_transcript15381/f2p0/2304|transcript_HQ_Cl_RSL_transcript35017/f2p0/1709|transcript_LQ_Cl_RSL_transcript25499/f2p0/1980	4
NP	Glycerolipid metabolism	0.05	0.578151	transcript_HQ_Cl_RSL_transcript21378/f2p0/2111|transcript_HQ_Cl_RSL_transcript24722/f2p0/2002|transcript_HQ_Cl_RSL_transcript19308/f2p0/2152|transcript_HQ_Cl_RSL_transcript36079/f2p0/1664|transcript_HQ_Cl_RSL_transcript29520/f3p0/1833	5
NP	Photosynthesis	0.0566038	0.825331	transcript_HQ_Cl_RSL_transcript25459/f38p0/1939|transcript_HQ_Cl_RSL_transcript42991/f9p0/1439|transcript_HQ_Cl_RSL_transcript3872/f6p0/3146	3
NP	Cyanoamino acid metabolism	0.046875	0.825331	transcript_HQ_Cl_RSL_transcript1585/f2p0/3666|transcript_HQ_Cl_RSL_transcript21532/f4p0/2012|transcript_HQ_Cl_RSL_transcript34291/f2p0/1724	3
NP	beta-Alanine metabolism	0.0434783	0.825331	transcript_HQ_Cl_RSL_transcript37737/f3p0/1624|transcript_HQ_Cl_RSL_transcript35017/f2p0/1709|transcript_LQ_Cl_RSL_transcript25499/f2p0/1980	3
NP	Pentose phosphate pathway	0.0394737	0.825331	transcript_HQ_Cl_RSL_transcript3460/f3p0/3301|transcript_HQ_Cl_RSL_transcript39793/f2p0/1538|transcript_HQ_Cl_RSL_transcript12536/f3p0/2439	3
NP	Carotenoid biosynthesis	0.047619	0.825331	transcript_HQ_Cl_RSL_transcript45553/f2p0/1353|transcript_HQ_Cl_RSL_transcript13103/f2p0/2397	2
NP	SNARE interactions in vesicular transport	0.0454545	0.825331	transcript_HQ_Cl_RSL_transcript46883/f5p0/1291|transcript_HQ_Cl_RSL_transcript47087/f2p0/1286	2
NP	Glycerophospholipid metabolism	0.034188	0.825331	transcript_HQ_Cl_RSL_transcript24722/f2p0/2002|transcript_HQ_Cl_RSL_transcript12482/f2p0/2447|transcript_HQ_Cl_RSL_transcript21378/f2p0/2111|transcript_HQ_Cl_RSL_transcript29520/f3p0/1833	4
NP	Sulfur relay system	0.0769231	0.825331	transcript_HQ_Cl_RSL_transcript24670/f2p0/1982	1
NP	Propanoate metabolism	0.0408163	0.825331	transcript_HQ_Cl_RSL_transcript37737/f3p0/1624|transcript_HQ_Cl_RSL_transcript25348/f2p0/1970	2
NP	Monobactam biosynthesis	0.0625	0.825331	transcript_HQ_Cl_RSL_transcript41482/f2p0/1495	1
NP_ETH	Plant hormone signal transduction	0.0515021	0.616779	transcript_HQ_Cl_RSL_transcript16533/f16p0/2193|transcript_HQ_Cl_RSL_transcript31504/f2p0/1788|transcript_HQ_Cl_RSL_transcript14872/f2p0/2350|transcript_HQ_Cl_RSL_transcript23719/f3p0/1500|transcript_HQ_Cl_RSL_transcript36172/f5p0/1641|transcript_HQ_Cl_RSL_transcript31964/f2p0/1777|transcript_HQ_Cl_RSL_transcript48930/f4p0/1186|transcript_HQ_Cl_RSL_transcript15519/f2p0/2343|transcript_HQ_Cl_RSL_t…	12
NP_ETH	Photosynthesis	0.0754717	0.85107	transcript_HQ_Cl_RSL_transcript37208/f2p0/1632|transcript_HQ_Cl_RSL_transcript132/f4p0/4699|transcript_HQ_Cl_RSL_transcript137/f7p0/4673|transcript_HQ_Cl_RSL_transcript51676/f2p0/1013	4
NP_ETH	Porphyrin and chlorophyll metabolism	0.0677966	0.85107	transcript_HQ_Cl_RSL_transcript40106/f2p0/1551|transcript_HQ_Cl_RSL_transcript35404/f4p0/1683|transcript_HQ_Cl_RSL_transcript15560/f5p0/2209|transcript_HQ_Cl_RSL_transcript39431/f5p0/1565	4
NP_ETH	Terpenoid backbone biosynthesis	0.0526316	0.85107	transcript_HQ_Cl_RSL_transcript47388/f2p0/1264|transcript_HQ_Cl_RSL_transcript19614/f3p0/2132|transcript_HQ_Cl_RSL_transcript16996/f19p0/2209|transcript_HQ_Cl_RSL_transcript12989/f2p0/2404	4
NP_ETH	Homologous recombination	0.0833333	0.85107	transcript_HQ_Cl_RSL_transcript6697/f2p0/2826|transcript_HQ_Cl_RSL_transcript43830/f2p0/1420	2
NP_ETH	Flavone and flavonol biosynthesis	0.2	0.85107	transcript_HQ_Cl_RSL_transcript25699/f3p0/1947	1
NP_ETH	Cutin, suberine and wax biosynthesis	0.0740741	0.85107	transcript_HQ_Cl_RSL_transcript47403/f3p0/1274|transcript_HQ_Cl_RSL_transcript21816/f8p0/2040	2
NP_ETH	Isoquinoline alkaloid biosynthesis	0.0714286	0.85107	transcript_HQ_Cl_RSL_transcript31268/f2p0/1796|transcript_HQ_Cl_RSL_transcript27789/f131p0/1857	2
NP_ETH	Oxidative phosphorylation	0.0403226	0.85107	transcript_HQ_Cl_RSL_transcript30532/f2p0/1805|transcript_HQ_Cl_RSL_transcript37208/f2p0/1632|transcript_HQ_Cl_RSL_transcript5886/f3p0/2923|transcript_HQ_Cl_RSL_transcript33711/f2p0/1726|transcript_HQ_Cl_RSL_transcript51676/f2p0/1013	5
NP_ETH	Biotin metabolism	0.0666667	0.85107	transcript_HQ_Cl_RSL_transcript31362/f2p0/1788|transcript_HQ_Cl_RSL_transcript15272/f3p0/2316	2
NP_ETH	Pentose and glucuronate interconversions	0.047619	0.85107	transcript_HQ_Cl_RSL_transcript16206/f2p0/2257|transcript_HQ_Cl_RSL_transcript32296/f2p0/1769|transcript_HQ_Cl_RSL_transcript43747/f2p0/1415	3
NP_ETH	Alanine, aspartate and glutamate metabolism	0.0428571	0.85107	transcript_HQ_Cl_RSL_transcript12220/f2p0/2451|transcript_HQ_Cl_RSL_transcript45451/f2p0/1359|transcript_HQ_Cl_RSL_transcript18745/f2p0/2181	3
NP_ETH	Plant-pathogen interaction	0.0337079	0.85107	transcript_HQ_Cl_RSL_transcript35737/f2p0/1674|transcript_HQ_Cl_RSL_transcript18950/f8p0/2137|transcript_HQ_Cl_RSL_transcript32855/f3p0/1781|transcript_HQ_Cl_RSL_transcript14696/f3p0/2314|transcript_HQ_Cl_RSL_transcript30528/f4p0/1807|transcript_HQ_Cl_RSL_transcript37174/f4p0/1627	6
NP_ETH	Fatty acid biosynthesis	0.0410959	0.85107	transcript_HQ_Cl_RSL_transcript40722/f2p0/1518|transcript_HQ_Cl_RSL_transcript42078/f3p0/1492|transcript_HQ_Cl_RSL_transcript15272/f3p0/2316	3
NP_ETH	Ether lipid metabolism	0.0487805	0.85107	transcript_HQ_Cl_RSL_transcript12482/f2p0/2447|transcript_HQ_Cl_RSL_transcript13267/f2p0/2405	2
NP_ETH	Pentose phosphate pathway	0.0394737	0.85107	transcript_HQ_Cl_RSL_transcript17536/f2p0/2215|transcript_HQ_Cl_RSL_transcript15074/f4p0/2309|transcript_HQ_Cl_RSL_transcript48604/f2p0/1221	3
NP_ETH	Regulation of autophagy	0.047619	0.85107	transcript_HQ_Cl_RSL_transcript30895/f3p0/1806|transcript_HQ_Cl_RSL_transcript36865/f7p0/1593	2
NP_ETH	alpha-Linolenic acid metabolism	0.038961	0.85107	transcript_HQ_Cl_RSL_transcript40668/f2p0/1536|transcript_HQ_Cl_RSL_transcript47365/f6p0/1253|transcript_HQ_Cl_RSL_transcript34274/f2p0/1715	3
NP_ETH	Ubiquitin mediated proteolysis	0.0328947	0.85107	transcript_HQ_Cl_RSL_transcript45239/f2p0/1364|transcript_HQ_Cl_RSL_transcript2048/f2p0/3540|transcript_HQ_Cl_RSL_transcript38225/f2p0/1607|transcript_HQ_Cl_RSL_transcript46842/f2p0/1299|transcript_HQ_Cl_RSL_transcript6054/f2p0/2877	5
NP_ETH	Riboflavin metabolism	0.0769231	0.85107	transcript_HQ_Cl_RSL_transcript43764/f3p0/1430	1
NP_Co	Basal transcription factors	0.0555556	0.389848	transcript_HQ_Cl_RSL_transcript43977/f3p0/1421|transcript_HQ_Cl_RSL_transcript48592/f2p0/1233|transcript_HQ_Cl_RSL_transcript15324/f2p0/2303	3
NP_Co	Valine, leucine and isoleucine biosynthesis	0.0625	0.389848	transcript_HQ_Cl_RSL_transcript7998/f2p0/2712|transcript_HQ_Cl_RSL_transcript30551/f2p0/1834	2
NP_Co	RNA polymerase	0.0571429	0.389848	transcript_HQ_Cl_RSL_transcript29367/f2p0/1845|transcript_HQ_Cl_RSL_transcript51138/f3p0/1051	2
NP_Co	Pantothenate and CoA biosynthesis	0.0512821	0.389848	transcript_HQ_Cl_RSL_transcript7998/f2p0/2712|transcript_HQ_Cl_RSL_transcript30551/f2p0/1834	2
NP_Co	Carotenoid biosynthesis	0.047619	0.389848	transcript_HQ_Cl_RSL_transcript24464/f7p0/1932|transcript_HQ_Cl_RSL_transcript26045/f29p0/1890	2
NP_Co	Ubiquinone and other terpenoid-quinone biosynthesis	0.0465116	0.389848	transcript_HQ_Cl_RSL_transcript11137/f3p0/2504|transcript_HQ_Cl_RSL_transcript43115/f2p0/1442	2
NP_Co	Plant hormone signal transduction	0.0214592	0.389848	transcript_HQ_Cl_RSL_transcript36670/f13p0/1621|transcript_HQ_Cl_RSL_transcript48930/f4p0/1186|transcript_HQ_Cl_RSL_transcript6762/f2p0/2817|transcript_HQ_Cl_RSL_transcript31964/f2p0/1777|transcript_HQ_Cl_RSL_transcript14872/f2p0/2350	5
NP_Co	Plant-pathogen interaction	0.0224719	0.389848	transcript_HQ_Cl_RSL_transcript5878/f2p0/2906|transcript_HQ_Cl_RSL_transcript32855/f3p0/1781|transcript_HQ_Cl_RSL_transcript40035/f2p0/1549|transcript_HQ_Cl_RSL_transcript50181/f2p0/1128	4
NP_Co	Photosynthesis	0.0377358	0.389848	transcript_HQ_Cl_RSL_transcript25459/f38p0/1939|transcript_HQ_Cl_RSL_transcript40867/f6p0/1473	2
NP_Co	RNA degradation	0.0258621	0.389848	transcript_HQ_Cl_RSL_transcript43443/f2p0/1428|transcript_HQ_Cl_RSL_transcript44076/f2p0/1403|transcript_HQ_Cl_RSL_transcript25583/f3p0/1981	3
NP_Co	Carbon fixation in photosynthetic organisms	0.0252101	0.389848	transcript_HQ_Cl_RSL_transcript26256/f2p0/1960|transcript_HQ_Cl_RSL_transcript17163/f14p0/2195|transcript_HQ_Cl_RSL_transcript36692/f2p0/1648	3
NP_Co	Porphyrin and chlorophyll metabolism	0.0338983	0.389848	transcript_HQ_Cl_RSL_transcript45026/f2p0/1366|transcript_HQ_Cl_RSL_transcript35404/f4p0/1683	2
NP_Co	Riboflavin metabolism	0.0769231	0.404939	transcript_HQ_Cl_RSL_transcript43764/f3p0/1430	1
NP_Co	Pyrimidine metabolism	0.0223881	0.404939	transcript_HQ_Cl_RSL_transcript44076/f2p0/1403|transcript_HQ_Cl_RSL_transcript29367/f2p0/1845|transcript_HQ_Cl_RSL_transcript51138/f3p0/1051	3
NP_Co	C5-Branched dibasic acid metabolism	0.0625	0.422958	transcript_HQ_Cl_RSL_transcript30551/f2p0/1834	1
NP_Co	Purine metabolism	0.0180723	0.523293	transcript_HQ_Cl_RSL_transcript44076/f2p0/1403|transcript_HQ_Cl_RSL_transcript29367/f2p0/1845|transcript_HQ_Cl_RSL_transcript51138/f3p0/1051	3
NP_Co	Homologous recombination	0.0416667	0.523293	transcript_HQ_Cl_RSL_transcript21761/f2p0/2079	1
NP_Co	Cutin, suberine and wax biosynthesis	0.037037	0.523293	transcript_HQ_Cl_RSL_transcript47403/f3p0/1274	1
NP_Co	Isoquinoline alkaloid biosynthesis	0.0357143	0.523293	transcript_HQ_Cl_RSL_transcript24091/f2p0/2004	1
NP_Co	Glycerolipid metabolism	0.02	0.523293	transcript_HQ_Cl_RSL_transcript24722/f2p0/2002|transcript_HQ_Cl_RSL_transcript19308/f2p0/2152	2
