# Supplementary material for: Transcriptome Level Analysis of Genes of Exogenous Ethylene Applied under Phosphorus Stress in Chinese Fir
Source: Plants (Basel). 2022 Aug 4;11(15):2036. doi: 10.3390/plants11152036 (PMC9370400; doi:10.3390/plants11152036)
Supplement: Supplementary file 1 [file plants-11-02036-s001.zip › Table S7.xlsx]

## Sheet: Ethylene expression genes
Table S7. ethephon, CoCl2 both express genes
Gene name	Simplified gene name	CKP_ETHvsCKP log2FoldChange	CKP_CovsCKP log2FoldChange	NP_ETHvsNP log2FoldChange	NP_CovsNP log2FoldChange	SwissProt annotation
transcript_HQ_Cl_RSL_transcript18480/f2p0/2177	transcript18480/f2p0/2177	-Inf	-0.66319	Inf	Inf	{sp|Q8VZP6|GUX8_ARATH; Putative glucuronosyltransferase PGSIP8 OS=Arabidopsis thaliana GN=PGSIP8 PE=2 SV=1}
transcript_HQ_Cl_RSL_transcript42917/f2p0/1448	transcript42917/f2p0/1448	Inf	Inf	-Inf	-Inf	{sp|P77366|PGMB_ECOLI; Beta-phosphoglucomutase OS=Escherichia coli (strain K12) GN=ycjU PE=1 SV=1}
transcript_HQ_Cl_RSL_transcript36199/f3p0/1669	transcript36199/f3p0/1669	-5.0824	-1.2928	-0.018517	1.5873	{sp|Q7TMR0|PCP_MOUSE; Lysosomal Pro-X carboxypeptidase OS=Mus musculus GN=Prcp PE=1 SV=2}
transcript_HQ_Cl_RSL_transcript41138/f2p0/1553	transcript41138/f2p0/1553	3.3278	3.7052	Inf	Inf	{sp|P27061|PPA1_SOLLC; Acid phosphatase 1 OS=Solanum lycopersicum GN=APS1 PE=2 SV=1}
transcript_HQ_Cl_RSL_transcript31769/f2p0/1781	transcript31769/f2p0/1781	1.0873	-Inf	Inf	Inf	{NA}
transcript_HQ_Cl_RSL_transcript44057/f3p0/1403	transcript44057/f3p0/1403	1.4481	2.7769	4.401	3.4234	{NA}
transcript_HQ_Cl_RSL_transcript2529/f2p0/3418	ranscript2529/f2p0/3418	-Inf	1.6488	-Inf	-Inf	{sp|Q9Y7K5|YGI3_SCHPO; Uncharacterized WD repeat-containing protein C2A9.03 OS=Schizosaccharomyces pombe (strain 972 / ATCC 24843) GN=SPBC2A9.03 PE=4 SV=2}
transcript_HQ_Cl_RSL_transcript35404/f4p0/1683	transcript35404/f4p0/1683	-Inf	-Inf	-Inf	-Inf	{sp|O22436|CHLI_TOBAC; Magnesium-chelatase subunit ChlI, chloroplastic OS=Nicotiana tabacum GN=CHLI PE=2 SV=1}
All genes in the table p-adjust < 0.05. Inf stands for infinity great. -Inf stands for infinitely small.
