# Supplementary material for: Transcriptome Level Analysis of Genes of Exogenous Ethylene Applied under Phosphorus Stress in Chinese Fir
Source: Plants (Basel). 2022 Aug 4;11(15):2036. doi: 10.3390/plants11152036 (PMC9370400; doi:10.3390/plants11152036)
Supplement: Supplementary file 1 [file plants-11-02036-s001.zip › Table S8.xlsx]

## Sheet: Ethylene content
Table S8. TFs consider only exogenous ethylene content as variable.
CKP_ETHvsCK	Gene name	Simplified gene ID	log2FoldChange	TF family	Type	SwissProt annotation
	transcript_HQ_Cl_RSL_transcript19654/f2p0/2129	transcript19654/f2p0/2129	4.4219	SET	TR	{sp|Q9XI84|RBCMT_ARATH; [Fructose-bisphosphate aldolase]-lysine N-methyltransferase, chloroplastic OS=Arabidopsis thaliana GN=LSMT-L PE=1 SV=1}
	transcript_HQ_Cl_RSL_transcript15287/f2p0/2322	transcript15287/f2p0/2322	-Inf	GeBP	TF	{NA}
	transcript_HQ_Cl_RSL_transcript5596/f4p0/2880	transcript5596/f4p0/2880	-Inf	WRKY	TF	{sp|Q8S8P5|WRK33_ARATH; Probable WRKY transcription factor 33 OS=Arabidopsis thaliana GN=WRKY33 PE=1 SV=2}
	transcript_HQ_Cl_RSL_transcript48930/f4p0/1186	transcript48930/f4p0/1186	6.6683	AUX/IAA	TR	{sp|A2XB18|IAA10_ORYSI; Auxin-responsive protein IAA10 OS=Oryza sativa subsp. indica GN=IAA10 PE=2 SV=2}
	transcript_HQ_Cl_RSL_transcript29112/f3p0/1843	transcript29112/f3p0/1843	-5.1984	bHLH	TF	{NA}
	transcript_HQ_Cl_RSL_transcript3699/f4p0/3173	transcript3699/f4p0/3173	-0.46576	HB-BELL	TF	{sp|Q9SW80|BLH2_ARATH; BEL1-like homeodomain protein 2 OS=Arabidopsis thaliana GN=BLH2 PE=1 SV=3}
	transcript_HQ_Cl_RSL_transcript27068/f2p0/1907	transcript27068/f2p0/1907	2.5967	SAP	TF	{sp|Q9FKH1|SAP_ARATH; Transcriptional regulator STERILE APETALA OS=Arabidopsis thaliana GN=SAP PE=1 SV=1}
	transcript_HQ_Cl_RSL_transcript49217/f2p0/1192	transcript49217/f2p0/1192	2.6833	Trihelix	TF	{sp|Q39117|TGT2_ARATH; Trihelix transcription factor GT-2 OS=Arabidopsis thaliana GN=GT-2 PE=2 SV=1}
	transcript_HQ_Cl_RSL_transcript48816/f2p0/1199	transcript48816/f2p0/1199	Inf	MYB-related	TF	{sp|P81391|MYB05_ANTMA; Myb-related protein 305 OS=Antirrhinum majus GN=MYB305 PE=2 SV=1}
	transcript_HQ_Cl_RSL_transcript48816/f2p0/1199	transcript48816/f2p0/1199	Inf	MYB-related	TF	{sp|P81391|MYB05_ANTMA; Myb-related protein 305 OS=Antirrhinum majus GN=MYB305 PE=2 SV=1}
	transcript_HQ_Cl_RSL_transcript49943/f2p0/1147	transcript49943/f2p0/1147	-6.6438	MYB	TF	{sp|Q9FJ07|MY111_ARATH; Transcription factor MYB111 OS=Arabidopsis thaliana GN=MYB111 PE=1 SV=1}
	transcript_HQ_Cl_RSL_transcript1776/f4p0/3586	transcript1776/f4p0/3586	Inf	WRKY	TF	{sp|Q9FG77|WRKY2_ARATH; Probable WRKY transcription factor 2 OS=Arabidopsis thaliana GN=WRKY2 PE=1 SV=1}
	transcript_HQ_Cl_RSL_transcript11407/f5p0/2493	transcript11407/f5p0/2493	-3.3782	C2H2	TF	{sp|F4IPE3|IDD15_ARATH; Protein SHOOT GRAVITROPISM 5 OS=Arabidopsis thaliana GN=SGR5 PE=1 SV=1}
	transcript_HQ_Cl_RSL_transcript33677/f3p0/1722	transcript33677/f3p0/1722	-1.3512	MYB	TF	{sp|Q8LPH6|MYB86_ARATH; Transcription factor MYB86 OS=Arabidopsis thaliana GN=MYB86 PE=2 SV=1}
	transcript_HQ_Cl_RSL_transcript33392/f2p0/1740	transcript33392/f2p0/1740	-1.044	C2C2-GATA	TF	{sp|Q5HZ36|GAT21_ARATH; GATA transcription factor 21 OS=Arabidopsis thaliana GN=GATA21 PE=1 SV=2}
	transcript_HQ_Cl_RSL_transcript39030/f2p0/1579	transcript39030/f2p0/1579	2.5186	LOB	TF	{sp|Q9LQR0|LBD1_ARATH; LOB domain-containing protein 1 OS=Arabidopsis thaliana GN=LBD1 PE=2 SV=1}
	transcript_HQ_Cl_RSL_transcript39030/f2p0/1579	transcript39030/f2p0/1579	2.5186	LOB	TF	{sp|Q9LQR0|LBD1_ARATH; LOB domain-containing protein 1 OS=Arabidopsis thaliana GN=LBD1 PE=2 SV=1}
	transcript_HQ_Cl_RSL_transcript18952/f3p0/2120	transcript18952/f3p0/2120	-4.1733	HB-HD-ZIP	TF	{sp|A2Z1U1|HOX11_ORYSI; Homeobox-leucine zipper protein HOX11 OS=Oryza sativa subsp. indica GN=HOX11 PE=2 SV=1}
	transcript_HQ_Cl_RSL_transcript30109/f2p0/1821	transcript30109/f2p0/1821	-2.8585	HB-WOX	TF	{sp|Q5QMM3|WOX8_ORYSJ; WUSCHEL-related homeobox 8 OS=Oryza sativa subsp. japonica GN=WOX8 PE=2 SV=1}
	transcript_HQ_Cl_RSL_transcript42379/f2p0/1460	transcript42379/f2p0/1460	Inf	HB-HD-ZIP	TF	{sp|A2XD08|HOX21_ORYSI; Homeobox-leucine zipper protein HOX21 OS=Oryza sativa subsp. indica GN=HOX21 PE=2 SV=2}
	transcript_HQ_Cl_RSL_transcript12197/f5p0/2406	transcript12197/f5p0/2406	1.8492	HB-KNOX	TF	{sp|O04136|KNAP3_MALDO; Homeobox protein knotted-1-like 3 OS=Malus domestica PE=2 SV=1}
	transcript_HQ_Cl_RSL_transcript41045/f3p0/1533	transcript41045/f3p0/1533	-0.25932	AP2/ERF-AP2	TF	{sp|Q6X5Y6|WRI1_ARATH; Ethylene-responsive transcription factor WRI1 OS=Arabidopsis thaliana GN=WRI1 PE=2 SV=1}
	transcript_HQ_Cl_RSL_transcript4602/f2p0/3064	transcript4602/f2p0/3064	-0.32743	C2H2	TF	{sp|Q9ZWA6|IDD3_ARATH; Zinc finger protein MAGPIE OS=Arabidopsis thaliana GN=MGP PE=1 SV=1}
	transcript_HQ_Cl_RSL_transcript31085/f2p0/1829	transcript31085/f2p0/1829	-3.8899	AP2/ERF-ERF	TF	{sp|Q9LYU3|EF113_ARATH; Ethylene-responsive transcription factor ERF113 OS=Arabidopsis thaliana GN=ERF113 PE=2 SV=1}
	transcript_HQ_Cl_RSL_transcript31619/f3p0/1785	transcript31619/f3p0/1785	-4.5444	MYB	TF	{sp|Q8GWP0|MYB39_ARATH; Transcription factor MYB39 OS=Arabidopsis thaliana GN=MYB39 PE=2 SV=1}
	transcript_HQ_Cl_RSL_transcript18708/f2p0/2177	transcript18708/f2p0/2177	1.4498	zf-HD	TF	{sp|Q9LHF0|ZHD9_ARATH; Zinc-finger homeodomain protein 9 OS=Arabidopsis thaliana GN=ZHD9 PE=1 SV=1}
	transcript_HQ_Cl_RSL_transcript25572/f2p0/1838	transcript25572/f2p0/1838	-3.2509	bHLH	TF	{sp|Q9FXA3|BH095_ARATH; Transcription factor bHLH95 OS=Arabidopsis thaliana GN=BHLH95 PE=2 SV=2}
	transcript_HQ_Cl_RSL_transcript19550/f3p0/2138	transcript19550/f3p0/2138	-1.304	IWS1	TR	{sp|Q9FHK9|MD26B_ARATH; Probable mediator of RNA polymerase II transcription subunit 26b OS=Arabidopsis thaliana GN=MED26B PE=2 SV=1}
	transcript_HQ_Cl_RSL_transcript3981/f2p0/3137	transcript3981/f2p0/3137	2.6706	Tify	TF	{NA}
	transcript_HQ_Cl_RSL_transcript44453/f2p0/1421	transcript44453/f2p0/1421	1.4891	AP2/ERF-ERF	TF	{sp|Q6K7E6|ERF1_ORYSJ; Ethylene-responsive transcription factor 1 OS=Oryza sativa subsp. japonica GN=EREBP1 PE=1 SV=1}
	transcript_HQ_Cl_RSL_transcript16934/f14p0/2153	transcript16934/f14p0/2153	-Inf	NAC	TF	{sp|O04017|NAC98_ARATH; Protein CUP-SHAPED COTYLEDON 2 OS=Arabidopsis thaliana GN=NAC098 PE=1 SV=1}
	transcript_HQ_Cl_RSL_transcript20516/f3p0/2110	transcript20516/f3p0/2110	0.28888	MYB	TF	{sp|Q9FDW1|MYB44_ARATH; Transcription factor MYB44 OS=Arabidopsis thaliana GN=MYB44 PE=2 SV=1}
	transcript_HQ_Cl_RSL_transcript37526/f3p0/1622	transcript37526/f3p0/1622	0.38808	GARP-G2-like	TF	{sp|Q700D9|MYBF_ARATH; Putative Myb family transcription factor At1g14600 OS=Arabidopsis thaliana GN=At1g14600 PE=2 SV=2}
	transcript_HQ_Cl_RSL_transcript31307/f2p0/1812	transcript31307/f2p0/1812	-Inf	NF-YA	TF	{sp|Q84JP1|NFYA7_ARATH; Nuclear transcription factor Y subunit A-7 OS=Arabidopsis thaliana GN=NFYA7 PE=2 SV=1}
	transcript_HQ_Cl_RSL_transcript15113/f3p0/2290	transcript15113/f3p0/2290	-Inf	WRKY	TF	{sp|Q9LXG8|WRK72_ARATH; Probable WRKY transcription factor 72 OS=Arabidopsis thaliana GN=WRKY72 PE=2 SV=1}
	transcript_HQ_Cl_RSL_transcript33071/f3p0/1751	transcript33071/f3p0/1751	1.0362	Others	TR	{sp|Q8RWD0|COL16_ARATH; Zinc finger protein CONSTANS-LIKE 16 OS=Arabidopsis thaliana GN=COL16 PE=2 SV=2}
	transcript_HQ_Cl_RSL_transcript47328/f2p0/1291	transcript47328/f2p0/1291	-2.2291	AP2/ERF-ERF	TF	{sp|Q9LYD3|DREB3_ARATH; Dehydration-responsive element-binding protein 3 OS=Arabidopsis thaliana GN=DREB3 PE=2 SV=1}
	transcript_HQ_Cl_RSL_transcript37650/f12p0/1573	transcript37650/f12p0/1573	Inf	Others	TR	{sp|Q8RWD0|COL16_ARATH; Zinc finger protein CONSTANS-LIKE 16 OS=Arabidopsis thaliana GN=COL16 PE=2 SV=2}
	transcript_HQ_Cl_RSL_transcript7797/f3p0/2786	transcript7797/f3p0/2786	1.777	GRAS	TF	{sp|Q9SDQ3|SCL1_ARATH; Scarecrow-like protein 1 OS=Arabidopsis thaliana GN=SCL1 PE=2 SV=1}
	transcript_HQ_Cl_RSL_transcript9124/f2p0/2624	transcript9124/f2p0/2624	-Inf	TUB	TF	{sp|Q9FRH7|TLP10_ARATH; Tubby-like F-box protein 10 OS=Arabidopsis thaliana GN=TULP10 PE=1 SV=1}
	transcript_HQ_Cl_RSL_transcript27203/f3p0/1873	transcript27203/f3p0/1873	1.8648	NF-YA	TF	{sp|Q84JP1|NFYA7_ARATH; Nuclear transcription factor Y subunit A-7 OS=Arabidopsis thaliana GN=NFYA7 PE=2 SV=1}
	transcript_HQ_Cl_RSL_transcript38243/f2p0/1596	transcript38243/f2p0/1596	-3.5643	BES1	TF	{sp|Q9ZV88|BEH4_ARATH; BES1/BZR1 homolog protein 4 OS=Arabidopsis thaliana GN=BEH4 PE=1 SV=1}
	transcript_HQ_Cl_RSL_transcript5404/f14p0/2927	transcript5404/f14p0/2927	-Inf	GARP-ARR-B	TF	{sp|Q5Z5I4|GLK1_ORYSJ; Probable transcription factor GLK1 OS=Oryza sativa subsp. japonica GN=GLK1 PE=2 SV=1}
	transcript_HQ_Cl_RSL_transcript7489/f3p0/2696	transcript7489/f3p0/2696	1.3334	ARID	TR	{sp|Q940Y3|ARID3_ARATH; AT-rich interactive domain-containing protein 3 OS=Arabidopsis thaliana GN=ARID3 PE=1 SV=1}
	transcript_HQ_Cl_RSL_transcript3758/f4p0/3176	transcript3758/f4p0/3176	2.6359	HB-HD-ZIP	TF	{sp|Q0WV12|ANL2_ARATH; Homeobox-leucine zipper protein ANTHOCYANINLESS 2 OS=Arabidopsis thaliana GN=ANL2 PE=2 SV=1}
	transcript_HQ_Cl_RSL_transcript31964/f2p0/1777	transcript31964/f2p0/1777	-Inf	GARP-G2-like	TF	{sp|B8AEH1|ORR23_ORYSI; Two-component response regulator ORR23 OS=Oryza sativa subsp. indica GN=RR23 PE=3 SV=1}
	transcript_HQ_Cl_RSL_transcript31964/f2p0/1777	transcript31964/f2p0/1777	-Inf	Others	TR	{sp|B8AEH1|ORR23_ORYSI; Two-component response regulator ORR23 OS=Oryza sativa subsp. indica GN=RR23 PE=3 SV=1}
	transcript_HQ_Cl_RSL_transcript5872/f4p0/2854	transcript5872/f4p0/2854	1.7921	GARP-ARR-B	TF	{sp|Q9SIV3|GLK1_ARATH; Transcription activator GLK1 OS=Arabidopsis thaliana GN=GLK1 PE=1 SV=2}
	transcript_HQ_Cl_RSL_transcript32035/f3p0/1787	transcript32035/f3p0/1787	-0.49024	mTERF	TR	{sp|Q9SZL6|MTEF6_ARATH; Transcription termination factor MTERF6, chloroplastic/mitochondrial OS=Arabidopsis thaliana GN=MTERF6 PE=2 SV=1}
	transcript_HQ_Cl_RSL_transcript43443/f2p0/1428	transcript43443/f2p0/1428	-0.83817	Rcd1-like	TR	{sp|A7MB47|RCD1_BOVIN; Cell differentiation protein RCD1 homolog OS=Bos taurus GN=RQCD1 PE=2 SV=1}
	transcript_HQ_Cl_RSL_transcript43395/f2p0/1424	transcript43395/f2p0/1424	2.0578	mTERF	TR	{sp|Q9SZL6|MTEF6_ARATH; Transcription termination factor MTERF6, chloroplastic/mitochondrial OS=Arabidopsis thaliana GN=MTERF6 PE=2 SV=1}
	transcript_HQ_Cl_RSL_transcript42271/f3p0/1461	transcript42271/f3p0/1461	2.8529	bHLH	TF	{sp|Q9LSE2|ICE1_ARATH; Transcription factor ICE1 OS=Arabidopsis thaliana GN=SCRM PE=1 SV=1}
	transcript_HQ_Cl_RSL_transcript18336/f2p0/2196	transcript18336/f2p0/2196	0.94958	Tify	TF	{sp|Q84MB2|TIF8_ARATH; Protein TIFY 8 OS=Arabidopsis thaliana GN=TIFY8 PE=1 SV=1}
	transcript_HQ_Cl_RSL_transcript39659/f11p0/1476	transcript39659/f11p0/1476	-0.38711	PHD	TR	{sp|F4KBP5|CHR4_ARATH; Protein CHROMATIN REMODELING 4 OS=Arabidopsis thaliana GN=CHR4 PE=2 SV=1}
	transcript_HQ_Cl_RSL_transcript6301/f2p0/2878	transcript6301/f2p0/2878	0.7547	bHLH	TF	{sp|Q8GZ38|UNE10_ARATH; Transcription factor UNE10 OS=Arabidopsis thaliana GN=UNE10 PE=2 SV=1}
	transcript_HQ_Cl_RSL_transcript36862/f5p0/1635	transcript36862/f5p0/1635	-0.020809	GRAS	TF	{sp|Q8S4W7|GAI1_VITVI; DELLA protein GAI1 OS=Vitis vinifera GN=GAI1 PE=2 SV=1}
	transcript_HQ_Cl_RSL_transcript21008/f2p0/2125	transcript21008/f2p0/2125	0.57273	SET	TR	{sp|Q9XI84|RBCMT_ARATH; [Fructose-bisphosphate aldolase]-lysine N-methyltransferase, chloroplastic OS=Arabidopsis thaliana GN=LSMT-L PE=1 SV=1}
	transcript_HQ_Cl_RSL_transcript14110/f3p0/2351	transcript14110/f3p0/2351	2.3707	GeBP	TF	{NA}
	transcript_HQ_Cl_RSL_transcript51064/f2p0/1084	transcript51064/f2p0/1084	0.20453	GNAT	TR	{sp|Q5KQI6|SNAT1_ORYSJ; Serotonin N-acetyltransferase 1, chloroplastic OS=Oryza sativa subsp. japonica GN=SNAT1 PE=1 SV=1}
	transcript_HQ_Cl_RSL_transcript23221/f2p0/2050	transcript23221/f2p0/2050	-Inf	bZIP	TF	{sp|Q6IVC3|TGA22_ORYSJ; Transcription factor TGA2.2 OS=Oryza sativa subsp. japonica GN=TGA2.2 PE=1 SV=1}
	transcript_HQ_Cl_RSL_transcript2281/f2p0/3475	transcript2281/f2p0/3475	-0.322	SET	TR	{sp|Q93YF5|SUVH1_TOBAC; Histone-lysine N-methyltransferase, H3 lysine-9 specific SUVH1 OS=Nicotiana tabacum GN=SUVH1 PE=1 SV=1}
	transcript_HQ_Cl_RSL_transcript14483/f4p0/2337	transcript14483/f4p0/2337	0.43131	Trihelix	TF	{sp|Q5L0K0|PYRH_GEOKA; Uridylate kinase OS=Geobacillus kaustophilus (strain HTA426) GN=pyrH PE=3 SV=1}
	transcript_HQ_Cl_RSL_transcript35636/f2p0/1691	transcript35636/f2p0/1691	-1.3813	PLATZ	TF	{NA}
	transcript_HQ_Cl_RSL_transcript28945/f2p0/1858	transcript28945/f2p0/1858	2.8786	zf-HD	TF	{sp|Q9SB61|ZHD2_ARATH; Zinc-finger homeodomain protein 2 OS=Arabidopsis thaliana GN=ZHD1 PE=1 SV=1}
	transcript_HQ_Cl_RSL_transcript6739/f2p0/2851	transcript6739/f2p0/2851	Inf	Trihelix	TF	{sp|Q9LJG8|ASIL2_ARATH; Trihelix transcription factor ASIL2 OS=Arabidopsis thaliana GN=ASIL2 PE=2 SV=1}
	transcript_HQ_Cl_RSL_transcript19651/f2p0/2147	transcript19651/f2p0/2147	-1.4426	MYB	TF	{sp|Q8LPH6|MYB86_ARATH; Transcription factor MYB86 OS=Arabidopsis thaliana GN=MYB86 PE=2 SV=1}
	transcript_HQ_Cl_RSL_transcript6762/f2p0/2817	transcript6762/f2p0/2817	0.86258	TRAF	TR	{sp|Q9ZVC2|NPR5_ARATH; Regulatory protein NPR5 OS=Arabidopsis thaliana GN=NPR5 PE=1 SV=1}
CKP_CovsCK	transcript_HQ_Cl_RSL_transcript36862/f5p0/1635	transcript36862/f5p0/1635	-2.4144	GRAS	TF	{sp|Q8S4W7|GAI1_VITVI; DELLA protein GAI1 OS=Vitis vinifera GN=GAI1 PE=2 SV=1}
	transcript_HQ_Cl_RSL_transcript49943/f2p0/1147	transcript49943/f2p0/1147	-2.9804	MYB	TF	{sp|Q9FJ07|MY111_ARATH; Transcription factor MYB111 OS=Arabidopsis thaliana GN=MYB111 PE=1 SV=1}
	transcript_HQ_Cl_RSL_transcript7980/f4p0/2705	transcript7980/f4p0/2705	-1.1332	C3H	TF	{sp|Q0J952|C3H32_ORYSJ; Zinc finger CCCH domain-containing protein 32 OS=Oryza sativa subsp. japonica GN=Os04g0671800 PE=2 SV=1}
	transcript_HQ_Cl_RSL_transcript7489/f3p0/2696	transcript7489/f3p0/2696	-Inf	ARID	TR	{sp|Q940Y3|ARID3_ARATH; AT-rich interactive domain-containing protein 3 OS=Arabidopsis thaliana GN=ARID3 PE=1 SV=1}
	transcript_HQ_Cl_RSL_transcript14110/f3p0/2351	transcript14110/f3p0/2351	-Inf	GeBP	TF	{NA}
	transcript_HQ_Cl_RSL_transcript20017/f2p0/2133	transcript20017/f2p0/2133	2.92	HSF	TF	{sp|P41153|HSF8_SOLPE; Heat shock factor protein HSF8 OS=Solanum peruvianum GN=HSF8 PE=2 SV=1}
	transcript_HQ_Cl_RSL_transcript31307/f2p0/1812	transcript31307/f2p0/1812	-Inf	NF-YA	TF	{sp|Q84JP1|NFYA7_ARATH; Nuclear transcription factor Y subunit A-7 OS=Arabidopsis thaliana GN=NFYA7 PE=2 SV=1}
	transcript_HQ_Cl_RSL_transcript18336/f2p0/2196	transcript18336/f2p0/2196	-2.9145	Tify	TF	{sp|Q84MB2|TIF8_ARATH; Protein TIFY 8 OS=Arabidopsis thaliana GN=TIFY8 PE=1 SV=1}
	transcript_HQ_Cl_RSL_transcript33677/f3p0/1722	transcript33677/f3p0/1722	-1.7872	MYB	TF	{sp|Q8LPH6|MYB86_ARATH; Transcription factor MYB86 OS=Arabidopsis thaliana GN=MYB86 PE=2 SV=1}
	transcript_HQ_Cl_RSL_transcript16533/f16p0/2193	transcript16533/f16p0/2193	-1.139	AUX/IAA	TR	{sp|P0C132|IAA30_ORYSJ; Auxin-responsive protein IAA30 OS=Oryza sativa subsp. japonica GN=IAA30 PE=2 SV=1}
	transcript_HQ_Cl_RSL_transcript14402/f2p0/2345	transcript14402/f2p0/2345	-1.2394	GARP-G2-like	TF	{sp|Q9SJW0|PHL7_ARATH; Myb family transcription factor PHL7 OS=Arabidopsis thaliana GN=PHL7 PE=2 SV=1}
	transcript_HQ_Cl_RSL_transcript4098/f2p0/3127	transcript4098/f2p0/3127	-1.3841	bZIP	TF	{sp|O22208|BZP17_ARATH; bZIP transcription factor 17 OS=Arabidopsis thaliana GN=BZIP17 PE=1 SV=2}
	transcript_HQ_Cl_RSL_transcript3758/f4p0/3176	transcript3758/f4p0/3176	1.6807	HB-HD-ZIP	TF	{sp|Q0WV12|ANL2_ARATH; Homeobox-leucine zipper protein ANTHOCYANINLESS 2 OS=Arabidopsis thaliana GN=ANL2 PE=2 SV=1}
	transcript_HQ_Cl_RSL_transcript6739/f2p0/2851	transcript6739/f2p0/2851	Inf	Trihelix	TF	{sp|Q9LJG8|ASIL2_ARATH; Trihelix transcription factor ASIL2 OS=Arabidopsis thaliana GN=ASIL2 PE=2 SV=1}
	transcript_HQ_Cl_RSL_transcript21850/f9p0/2019	transcript21850/f9p0/2019	0.0067385	PLATZ	TF	{NA}
	transcript_HQ_Cl_RSL_transcript36667/f3p0/1646	transcript36667/f3p0/1646	2.2383	NF-YA	TF	{sp|Q84JP1|NFYA7_ARATH; Nuclear transcription factor Y subunit A-7 OS=Arabidopsis thaliana GN=NFYA7 PE=2 SV=1}
	transcript_HQ_Cl_RSL_transcript24709/f4p0/1968	transcript24709/f4p0/1968	-0.25583	SWI/SNF-BAF60b	TR	{sp|Q9FMT4|SNF12_ARATH; SWI/SNF complex component SNF12 homolog OS=Arabidopsis thaliana GN=At5g14170 PE=1 SV=1}
	transcript_HQ_Cl_RSL_transcript23475/f2p0/2027	transcript23475/f2p0/2027	-0.64593	NF-YA	TF	{sp|Q84JP1|NFYA7_ARATH; Nuclear transcription factor Y subunit A-7 OS=Arabidopsis thaliana GN=NFYA7 PE=2 SV=1}
	transcript_HQ_Cl_RSL_transcript5872/f4p0/2854	transcript5872/f4p0/2854	-0.13132	GARP-ARR-B	TF	{sp|Q9SIV3|GLK1_ARATH; Transcription activator GLK1 OS=Arabidopsis thaliana GN=GLK1 PE=1 SV=2}
	transcript_HQ_Cl_RSL_transcript14872/f2p0/2350	transcript14872/f2p0/2350	0.71996	GARP-G2-like	TF	{sp|Q940D0|ARR1_ARATH; Two-component response regulator ARR1 OS=Arabidopsis thaliana GN=ARR1 PE=1 SV=2}
	transcript_HQ_Cl_RSL_transcript14872/f2p0/2350	transcript14872/f2p0/2350	0.71996	Others	TR	{sp|Q940D0|ARR1_ARATH; Two-component response regulator ARR1 OS=Arabidopsis thaliana GN=ARR1 PE=1 SV=2}
NP_ETHvsNP	transcript_HQ_Cl_RSL_transcript11557/f6p0/2466	transcript11557/f6p0/2466	-Inf	WRKY	TF	{sp|Q9SUP6|WRK53_ARATH; Probable WRKY transcription factor 53 OS=Arabidopsis thaliana GN=WRKY53 PE=1 SV=1}
	transcript_HQ_Cl_RSL_transcript11557/f6p0/2466	transcript11557/f6p0/2466	-Inf	WRKY	TF	{sp|Q9SUP6|WRK53_ARATH; Probable WRKY transcription factor 53 OS=Arabidopsis thaliana GN=WRKY53 PE=1 SV=1}
	transcript_HQ_Cl_RSL_transcript44931/f2p0/1378	transcript44931/f2p0/1378	Inf	MADS-M-type	TF	{sp|Q54TY7|SRFA_DICDI; Serum response factor homolog A OS=Dictyostelium discoideum GN=srfA PE=1 SV=1}
	transcript_HQ_Cl_RSL_transcript31504/f2p0/1788	transcript31504/f2p0/1788	Inf	bHLH	TF	{NA}
	transcript_HQ_Cl_RSL_transcript14402/f2p0/2345	transcript14402/f2p0/2345	-4.6715	GARP-G2-like	TF	{sp|Q9SJW0|PHL7_ARATH; Myb family transcription factor PHL7 OS=Arabidopsis thaliana GN=PHL7 PE=2 SV=1}
	transcript_HQ_Cl_RSL_transcript41697/f2p0/1487	transcript41697/f2p0/1487	Inf	C2H2	TF	{sp|G4N5Q2|CON7_MAGO7; C2H2 finger domain transcription factor CON7 OS=Magnaporthe oryzae (strain 70-15 / ATCC MYA-4617 / FGSC 8958) GN=CON7 PE=2 SV=2}
	transcript_HQ_Cl_RSL_transcript42609/f2p0/1462	transcript42609/f2p0/1462	-3.4775	MYB	TF	{sp|Q9C9G7|MYB62_ARATH; Transcription factor MYB62 OS=Arabidopsis thaliana GN=MYB62 PE=2 SV=1}
	transcript_HQ_Cl_RSL_transcript44377/f2p0/1399	transcript44377/f2p0/1399	Inf	bZIP	TF	{sp|P22697|CYS3_NEUCR; Regulatory protein cys-3 OS=Neurospora crassa (strain ATCC 24698 / 74-OR23-1A / CBS 708.71 / DSM 1257 / FGSC 987) GN=cys-3 PE=1 SV=1}
	transcript_HQ_Cl_RSL_transcript5155/f2p0/2982	transcript5155/f2p0/2982	-Inf	Tify	TF	{NA}
	transcript_HQ_Cl_RSL_transcript25541/f3p0/1960	transcript25541/f3p0/1960	-Inf	GARP-G2-like	TF	{sp|B8AEH1|ORR23_ORYSI; Two-component response regulator ORR23 OS=Oryza sativa subsp. indica GN=RR23 PE=3 SV=1}
	transcript_HQ_Cl_RSL_transcript25541/f3p0/1960	transcript25541/f3p0/1960	-Inf	Others	TR	{sp|B8AEH1|ORR23_ORYSI; Two-component response regulator ORR23 OS=Oryza sativa subsp. indica GN=RR23 PE=3 SV=1}
	transcript_HQ_Cl_RSL_transcript47123/f2p0/1289	transcript47123/f2p0/1289	-3.0711	MADS-MIKC	TF	{sp|Q9FVC1|SVP_ARATH; MADS-box protein SVP OS=Arabidopsis thaliana GN=SVP PE=1 SV=1}
	transcript_HQ_Cl_RSL_transcript50749/f3p0/1086	transcript50749/f3p0/1086	1.5423	bHLH	TF	{NA}
	transcript_HQ_Cl_RSL_transcript14110/f3p0/2351	transcript14110/f3p0/2351	0.72075	GeBP	TF	{NA}
	transcript_HQ_Cl_RSL_transcript2866/f2p0/3359	transcript2866/f2p0/3359	-3.2879	Tify	TF	{NA}
	transcript_HQ_Cl_RSL_transcript49943/f2p0/1147	transcript49943/f2p0/1147	1.1774	MYB	TF	{sp|Q9FJ07|MY111_ARATH; Transcription factor MYB111 OS=Arabidopsis thaliana GN=MYB111 PE=1 SV=1}
	transcript_HQ_Cl_RSL_transcript31964/f2p0/1777	transcript31964/f2p0/1777	-Inf	GARP-G2-like	TF	{sp|B8AEH1|ORR23_ORYSI; Two-component response regulator ORR23 OS=Oryza sativa subsp. indica GN=RR23 PE=3 SV=1}
	transcript_HQ_Cl_RSL_transcript31964/f2p0/1777	transcript31964/f2p0/1777	-Inf	Others	TR	{sp|B8AEH1|ORR23_ORYSI; Two-component response regulator ORR23 OS=Oryza sativa subsp. indica GN=RR23 PE=3 SV=1}
	transcript_HQ_Cl_RSL_transcript10745/f2p0/2539	transcript10745/f2p0/2539	0.31723	AUX/IAA	TR	{sp|Q9ZSY8|IAA27_ARATH; Auxin-responsive protein IAA27 OS=Arabidopsis thaliana GN=IAA27 PE=1 SV=1}
	transcript_HQ_Cl_RSL_transcript43800/f3p0/1416	transcript43800/f3p0/1416	-Inf	C2C2-CO-like	TF	{sp|Q8RWD0|COL16_ARATH; Zinc finger protein CONSTANS-LIKE 16 OS=Arabidopsis thaliana GN=COL16 PE=2 SV=2}
	transcript_HQ_Cl_RSL_transcript4061/f10p0/3121	transcript4061/f10p0/3121	-Inf	C2H2	TF	{sp|Q9Y815|RSV2_SCHPO; Zinc finger protein rsv2 OS=Schizosaccharomyces pombe (strain 972 / ATCC 24843) GN=rsv2 PE=4 SV=1}
	transcript_HQ_Cl_RSL_transcript4061/f10p0/3121	transcript4061/f10p0/3121	-Inf	C2H2	TF	{sp|Q9Y815|RSV2_SCHPO; Zinc finger protein rsv2 OS=Schizosaccharomyces pombe (strain 972 / ATCC 24843) GN=rsv2 PE=4 SV=1}
	transcript_HQ_Cl_RSL_transcript5197/f6p0/2970	transcript5197/f6p0/2970	-3.003	Pseudo ARR-B	TR	{sp|A2YQ93|PRR37_ORYSI; Two-component response regulator-like PRR37 OS=Oryza sativa subsp. indica GN=PRR37 PE=2 SV=2}
	transcript_HQ_Cl_RSL_transcript37526/f3p0/1622	transcript37526/f3p0/1622	2.0196	GARP-G2-like	TF	{sp|Q700D9|MYBF_ARATH; Putative Myb family transcription factor At1g14600 OS=Arabidopsis thaliana GN=At1g14600 PE=2 SV=2}
	transcript_HQ_Cl_RSL_transcript37401/f2p0/1623	transcript37401/f2p0/1623	Inf	TRAF	TR	{NA}
	transcript_HQ_Cl_RSL_transcript49878/f2p0/1162	transcript49878/f2p0/1162	-4.1276	MYB-related	TF	{sp|Q4JL84|MYB59_ARATH; Transcription factor MYB59 OS=Arabidopsis thaliana GN=MYB59 PE=2 SV=2}
	transcript_HQ_Cl_RSL_transcript49878/f2p0/1162	transcript49878/f2p0/1162	-4.1276	MYB-related	TF	{sp|Q4JL84|MYB59_ARATH; Transcription factor MYB59 OS=Arabidopsis thaliana GN=MYB59 PE=2 SV=2}
	transcript_HQ_Cl_RSL_transcript27203/f3p0/1873	transcript27203/f3p0/1873	0.96403	NF-YA	TF	{sp|Q84JP1|NFYA7_ARATH; Nuclear transcription factor Y subunit A-7 OS=Arabidopsis thaliana GN=NFYA7 PE=2 SV=1}
	transcript_HQ_Cl_RSL_transcript3441/f4p0/3206	transcript3441/f4p0/3206	-2.9339	MYB-related	TF	{sp|Q6R0H1|LHY_ARATH; Protein LHY OS=Arabidopsis thaliana GN=LHY PE=1 SV=2}
	transcript_HQ_Cl_RSL_transcript33982/f2p0/1720	transcript33982/f2p0/1720	-2.6102	GARP-G2-like	TF	{sp|Q9ZQ85|EFM_ARATH; Myb family transcription factor EFM OS=Arabidopsis thaliana GN=EFM PE=1 SV=2}
	transcript_HQ_Cl_RSL_transcript5872/f4p0/2854	transcript5872/f4p0/2854	0.18838	GARP-ARR-B	TF	{sp|Q9SIV3|GLK1_ARATH; Transcription activator GLK1 OS=Arabidopsis thaliana GN=GLK1 PE=1 SV=2}
	transcript_HQ_Cl_RSL_transcript16121/f2p0/2299	transcript16121/f2p0/2299	-Inf	C2H2	TF	{sp|Q4WPF5|SEBA_ASPFU; C2H2 finger domain transcription factor sebA OS=Neosartorya fumigata (strain ATCC MYA-4609 / Af293 / CBS 101355 / FGSC A1100) GN=sebA PE=4 SV=1}
	transcript_HQ_Cl_RSL_transcript23221/f2p0/2050	transcript23221/f2p0/2050	Inf	bZIP	TF	{sp|Q6IVC3|TGA22_ORYSJ; Transcription factor TGA2.2 OS=Oryza sativa subsp. japonica GN=TGA2.2 PE=1 SV=1}
	transcript_HQ_Cl_RSL_transcript5596/f4p0/2880	transcript5596/f4p0/2880	Inf	WRKY	TF	{sp|Q8S8P5|WRK33_ARATH; Probable WRKY transcription factor 33 OS=Arabidopsis thaliana GN=WRKY33 PE=1 SV=2}
	transcript_HQ_Cl_RSL_transcript27841/f10p0/1825	transcript27841/f10p0/1825	-3.0076	MYB	TF	{sp|Q8GWP0|MYB39_ARATH; Transcription factor MYB39 OS=Arabidopsis thaliana GN=MYB39 PE=2 SV=1}
	transcript_HQ_Cl_RSL_transcript25458/f2p0/1956	transcript25458/f2p0/1956	-0.3724	CPP	TF	{sp|Q9SZD1|TCX5_ARATH; Protein tesmin/TSO1-like CXC 5 OS=Arabidopsis thaliana GN=TCX5 PE=1 SV=1}
	transcript_HQ_Cl_RSL_transcript31392/f2p0/1796	transcript31392/f2p0/1796	-Inf	C2H2	TF	{sp|Q39262|ZFP3_ARATH; Zinc finger protein 3 OS=Arabidopsis thaliana GN=ZFP3 PE=2 SV=1}
	transcript_HQ_Cl_RSL_transcript20954/f2p0/2104	transcript20954/f2p0/2104	-0.41941	Others	TR	{sp|Q9LU68|CIA2_ARATH; Protein CHLOROPLAST IMPORT APPARATUS 2 OS=Arabidopsis thaliana GN=CIA2 PE=2 SV=1}
	transcript_HQ_Cl_RSL_transcript24095/f2p0/2007	transcript24095/f2p0/2007	-0.53343	RWP-RK	TF	{sp|O81791|RKD5_ARATH; Protein RKD5 OS=Arabidopsis thaliana GN=RKD5 PE=3 SV=1}
	transcript_HQ_Cl_RSL_transcript48930/f4p0/1186	transcript48930/f4p0/1186	2.437	AUX/IAA	TR	{sp|A2XB18|IAA10_ORYSI; Auxin-responsive protein IAA10 OS=Oryza sativa subsp. indica GN=IAA10 PE=2 SV=2}
	transcript_HQ_Cl_RSL_transcript29417/f22p0/1815	transcript29417/f22p0/1815	-4.7754	HSF	TF	{sp|O80982|HSFA2_ARATH; Heat stress transcription factor A-2 OS=Arabidopsis thaliana GN=HSFA2 PE=1 SV=1}
	transcript_HQ_Cl_RSL_transcript20182/f8p0/2098	transcript20182/f8p0/2098	0.65036	SWI/SNF-BAF60b	TR	{sp|Q9FMT4|SNF12_ARATH; SWI/SNF complex component SNF12 homolog OS=Arabidopsis thaliana GN=At5g14170 PE=1 SV=1}
	transcript_HQ_Cl_RSL_transcript3915/f2p0/3157	transcript3915/f2p0/3157	-Inf	Tify	TF	{NA}
	transcript_HQ_Cl_RSL_transcript20516/f3p0/2110	transcript20516/f3p0/2110	-0.66959	MYB	TF	{sp|Q9FDW1|MYB44_ARATH; Transcription factor MYB44 OS=Arabidopsis thaliana GN=MYB44 PE=2 SV=1}
	transcript_HQ_Cl_RSL_transcript40420/f2p0/1548	transcript40420/f2p0/1548	0.2169	DBB	TF	{sp|Q9SYM2|BBX22_ARATH; B-box zinc finger protein 22 OS=Arabidopsis thaliana GN=BBX22 PE=1 SV=2}
	transcript_HQ_Cl_RSL_transcript29121/f4p0/1836	transcript29121/f4p0/1836	Inf	C2H2	TF	{sp|Q4WJ81|CRZA_ASPFU; C2H2 finger domain transcription factor crzA OS=Neosartorya fumigata (strain ATCC MYA-4609 / Af293 / CBS 101355 / FGSC A1100) GN=crzA PE=1 SV=1}
	transcript_HQ_Cl_RSL_transcript21426/f3p0/2080	transcript21426/f3p0/2080	-2.2011	NAC	TF	{sp|Q949N0|NAC53_ARATH; NAC domain-containing protein 53 OS=Arabidopsis thaliana GN=NAC053 PE=2 SV=1}
NP_CovsNP	transcript_HQ_Cl_RSL_transcript51679/f2p0/1021	transcript51679/f2p0/1021	-1.8703	MYB-related	TF	{sp|P81391|MYB05_ANTMA; Myb-related protein 305 OS=Antirrhinum majus GN=MYB305 PE=2 SV=1}
	transcript_HQ_Cl_RSL_transcript51679/f2p0/1021	transcript51679/f2p0/1021	-1.8703	MYB-related	TF	{sp|P81391|MYB05_ANTMA; Myb-related protein 305 OS=Antirrhinum majus GN=MYB305 PE=2 SV=1}
	transcript_HQ_Cl_RSL_transcript4061/f10p0/3121	transcript4061/f10p0/3121	-Inf	C2H2	TF	{sp|Q9Y815|RSV2_SCHPO; Zinc finger protein rsv2 OS=Schizosaccharomyces pombe (strain 972 / ATCC 24843) GN=rsv2 PE=4 SV=1}
	transcript_HQ_Cl_RSL_transcript4061/f10p0/3121	transcript4061/f10p0/3121	-Inf	C2H2	TF	{sp|Q9Y815|RSV2_SCHPO; Zinc finger protein rsv2 OS=Schizosaccharomyces pombe (strain 972 / ATCC 24843) GN=rsv2 PE=4 SV=1}
	transcript_HQ_Cl_RSL_transcript49878/f2p0/1162	transcript49878/f2p0/1162	-0.70951	MYB-related	TF	{sp|Q4JL84|MYB59_ARATH; Transcription factor MYB59 OS=Arabidopsis thaliana GN=MYB59 PE=2 SV=2}
	transcript_HQ_Cl_RSL_transcript49878/f2p0/1162	transcript49878/f2p0/1162	-0.70951	MYB-related	TF	{sp|Q4JL84|MYB59_ARATH; Transcription factor MYB59 OS=Arabidopsis thaliana GN=MYB59 PE=2 SV=2}
	transcript_HQ_Cl_RSL_transcript11668/f6p0/2465	transcript11668/f6p0/2465	Inf	GARP-ARR-B	TF	{sp|Q5Z5I4|GLK1_ORYSJ; Probable transcription factor GLK1 OS=Oryza sativa subsp. japonica GN=GLK1 PE=2 SV=1}
	transcript_HQ_Cl_RSL_transcript25910/f3p0/1936	transcript25910/f3p0/1936	-1.057	WRKY	TF	{sp|Q6B6R4|WRK24_ORYSI; WRKY transcription factor WRKY24 OS=Oryza sativa subsp. indica GN=WRKY24 PE=2 SV=1}
	transcript_HQ_Cl_RSL_transcript3915/f2p0/3157	transcript3915/f2p0/3157	-Inf	Tify	TF	{NA}
All genes in the table p-adjust < 0.05. Inf stands for infinity great. -Inf stands for infinitely small.
